# Supplementary material for: Comparative genome mining and metabolomics reveal divergent NRPS-derived fengycin biosynthetic gene clusters in Bacillus halotolerans
Source: FEMS Microbes. 2026 Jun 22;7:xtag037. doi: 10.1093/femsmc/xtag037 (PMC13322031; doi:10.1093/femsmc/xtag037)
Supplement: xtag037_Supplemental_Files [file xtag037_supplemental_files.zip]

Archive with 2 entries (2 files):
- Supplementary Data 2.xlsx
- Supplementary_material.docx
