# Supplementary material for: Comparative genome mining and metabolomics reveal divergent NRPS-derived fengycin biosynthetic gene clusters in Bacillus halotolerans
Source: FEMS Microbes. 2026 Jun 22;7:xtag037. doi: 10.1093/femsmc/xtag037 (PMC13322031; doi:10.1093/femsmc/xtag037)
Supplement: xtag037_Supplemental_Files [file xtag037_supplemental_files.zip › Supplementary Data 2.xlsx]

## Sheet: Amino acid metabolism
Metabolite ID	Ion Mode	RT	CalcMz	Formula	Name	Delta Mass Da	Delta Mass ppm	Match	Level	Database	KEGG ID	HMDB ID	Super Class	Sub Class	Class	Final Class	Super Pathway	Sub Pathway	Pathway	25NP05310001
0.818_166.0873576	POS	0.818	166.0873576	C9H13NO3	Epinephrine	0.000175683	1.05777588	72.12126895	level1	BMDB	C00788	HMDB0000068	Benzenoids	Phenols	Benzenediols	Phenols and derivatives	Amino acid metabolism	Tyrosine metabolism	map00350 Tyrosine metabolism; map01100 Metabolic pathways; map02020 Two-component system; map02024 Quorum sensing; map04024 cAMP signaling pathway; map04080 Neuroactive ligand-receptor interaction; map04261 Adrenergic signaling in cardiomyocytes; map04923 Regulation of lipolysis in adipocytes; map04924 Renin secretion; map05207 Chemical carcinogenesis - receptor activation	114794236.4
0.671_104.1067475	POS	0.671	104.1067475	C5H13NO	Choline	0.00011129	1.069000245	86.03597144	level1	BMDB	C00114	HMDB0000097	Organic nitrogen compounds	Organonitrogen compounds	Quaternary ammonium salts	Quaternary ammonium salts	Amino acid metabolism	Glycine, serine and threonine metabolism	map00260 Glycine, serine and threonine metabolism; map00552 Teichoic acid biosynthesis; map00564 Glycerophospholipid metabolism; map01100 Metabolic pathways; map02010 ABC transporters; map04725 Cholinergic synapse; map04976 Bile secretion; map05231 Choline metabolism in cancer	944078928.1
1.743_164.0718644	NEG	1.743	164.0718644	C9H11NO2	L-Phenylalanine	0.000150274	0.915905763	75.16655215	level1	BMDB	C00079	HMDB0000159	Organic acids and derivatives	Carboxylic acids and derivatives	Amino acids, peptides, and analogues	Amino acids	Amino acid metabolism	Phenylalanine metabolism	map00360 Phenylalanine metabolism; map00400 Phenylalanine, tyrosine and tryptophan biosynthesis; map00460 Cyanoamino acid metabolism; map00470 D-Amino acid metabolism; map00940 Phenylpropanoid biosynthesis; map00960 Tropane, piperidine and pyridine alkaloid biosynthesis; map00966 Glucosinolate biosynthesis; map00970 Aminoacyl-tRNA biosynthesis; map00996 Biosynthesis of various alkaloids; map00997…	40038514.2
4.740_176.0698377	POS	4.74	176.0698377	C10H9NO2	Indoleacetic acid	0.000183016	1.039453125	82.3566986	level1	BMDB	C00954	HMDB0000197	Organoheterocyclic compounds	Indoles and derivatives	Indolyl carboxylic acids and derivatives	Indole and derivatives	Amino acid metabolism	Tryptophan metabolism	map00380 Tryptophan metabolism; map01070 Biosynthesis of plant hormones; map01100 Metabolic pathways; map04075 Plant hormone signal transduction	445893511.2
4.342_208.0985546	POS	4.342	208.0985546	C11H13NO3	N-Acetyl-L-phenylalanine	0.000997374	4.792797853	76.74425592	level1	BMDB	C03519	HMDB0000512	Organic acids and derivatives	Carboxylic acids and derivatives	Amino acids, peptides, and analogues	Amino acids, peptides, and analogues	Amino acid metabolism	Phenylalanine metabolism	map00360 Phenylalanine metabolism; map01100 Metabolic pathways	356775982.7
0.654_175.1181061	POS	0.654	175.1181061	C6H14N4O2	L-Arginine	0.000244986	1.39897461	84.57860625	level1	BMDB	C00062	HMDB0000517	Organic acids and derivatives	Carboxylic acids and derivatives	Amino acids, peptides, and analogues	Amino acids	Amino acid metabolism	Arginine biosynthesis	map00220 Arginine biosynthesis; map00261 Monobactam biosynthesis; map00330 Arginine and proline metabolism; map00331 Clavulanic acid biosynthesis; map00470 D-Amino acid metabolism; map00970 Aminoacyl-tRNA biosynthesis; map00998 Biosynthesis of various antibiotics; map01060 Biosynthesis of plant secondary metabolites; map01064 Biosynthesis of alkaloids derived from ornithine, lysine and nicotinic …	8094780.688
1.689_178.0511107	NEG	1.689	178.0511107	C9H11NO4	L-Dopa	0.000103049	0.578759765	71.46313823	level2	BMDB	C00355	HMDB0000181	Organic acids and derivatives	Carboxylic acids and derivatives	Amino acids, peptides, and analogues	Amino acids, peptides, and analogues	Amino acid metabolism	Tyrosine metabolism	map00350 Tyrosine metabolism; map00950 Isoquinoline alkaloid biosynthesis; map00965 Betalain biosynthesis; map01060 Biosynthesis of plant secondary metabolites; map01063 Biosynthesis of alkaloids derived from shikimate pathway; map01100 Metabolic pathways; map01110 Biosynthesis of secondary metabolites; map04728 Dopaminergic synapse; map04917 Prolactin signaling pathway; map05012 Parkinson diseas…	92403581.4
2.127_137.0357314	NEG	2.127	137.0357314	C6H6N2O2	Urocanic acid	0.000230139	1.679406737	82.20950369	level2	BMDB	C00785	HMDB0000301	Organoheterocyclic compounds	Azoles	Imidazoles	Imidazoles	Amino acid metabolism	Histidine metabolism	map00340 Histidine metabolism; map01100 Metabolic pathways	264098804
4.458_132.0819229	POS	4.458	132.0819229	C9 H9 N	Skatole	9.96E-05	0.754162598	82.59564274	level2	mzCloud	C08313	HMDB0000466	Organoheterocyclic compounds	Indoles and derivatives	Indoles	Indoles	Amino acid metabolism	Tryptophan metabolism	map00380 Tryptophan metabolism	151128092.8
0.796_147.0300326	NEG	0.796	147.0300326	C5 H8 O5	D-alpha-Hydroxyglutaric acid	0.000139366	0.947875978	82.40487718	level2	mzCloud	C01087	HMDB0000606	Organic acids and derivatives	Hydroxy acids and derivatives	Short-chain hydroxy acids and derivatives	Organic acids	Amino acid metabolism	Lysine degradation	map00310 Lysine degradation; map01100 Metabolic pathways; map01120 Microbial metabolism in diverse environments	833520971.5
1.626_132.1021837	POS	1.626	132.1021837	C6 H13 N O2	Leucine	0.000134466	1.017895508	72.54344157	level2	mzCloud	C00123	HMDB0000687	Organic acids and derivatives	Carboxylic acids and derivatives	Amino acids, peptides, and analogues	Amino acids	Amino acid metabolism	Valine, leucine and isoleucine degradation	map00280 Valine, leucine and isoleucine degradation; map00290 Valine, leucine and isoleucine biosynthesis; map00966 Glucosinolate biosynthesis; map00970 Aminoacyl-tRNA biosynthesis; map01060 Biosynthesis of plant secondary metabolites; map01065 Biosynthesis of alkaloids derived from histidine and purine; map01100 Metabolic pathways; map01110 Biosynthesis of secondary metabolites; map01210 2-Oxoca…	381409113.2
4.289_188.0354282	NEG	4.289	188.0354282	C10H7NO3	Kynurenic acid	4.31E-05	0.229406738	74.7722834	level2	BMDB	C01717	HMDB0000715	Organoheterocyclic compounds	Quinolines and derivatives	Quinoline carboxylic acids	Quinoline carboxylic acids	Amino acid metabolism	Tryptophan metabolism	map00380 Tryptophan metabolism; map01100 Metabolic pathways	125173490.5
3.812_204.0303241	NEG	3.812	204.0303241	C10H7NO4	Xanthurenic acid	0.000289518	1.41899414	61.47186362	level2	BMDB	C02470	HMDB0000881	Organoheterocyclic compounds	Quinolines and derivatives	Quinoline carboxylic acids	Quinoline carboxylic acids	Amino acid metabolism	Tryptophan metabolism	map00380 Tryptophan metabolism	79936267.55
0.778_164.0930182	POS	0.778	164.0930182	C5 H11 N O2	Valine	0.000404355	2.46418457	64.07010398	level2	mzCloud	C00183	HMDB0000883	Organic acids and derivatives	Carboxylic acids and derivatives	Amino acids, peptides, and analogues	Amino acids	Amino acid metabolism	Valine, leucine and isoleucine degradation	map00280 Valine, leucine and isoleucine degradation; map00290 Valine, leucine and isoleucine biosynthesis; map00311 Penicillin and cephalosporin biosynthesis; map00460 Cyanoamino acid metabolism; map00770 Pantothenate and CoA biosynthesis; map00966 Glucosinolate biosynthesis; map00970 Aminoacyl-tRNA biosynthesis; map01060 Biosynthesis of plant secondary metabolites; map01063 Biosynthesis of alkal…	96271541.02
2.674_167.0350977	NEG	2.674	167.0350977	C8 H8 O4	3,4-Dihydroxyphenylacetic acid	0.000227928	1.36455078	88.41659741	level2	mzCloud	C01161	HMDB0001336	Benzenoids	Phenols	Benzenediols	Phenols and derivatives	Amino acid metabolism	Tyrosine metabolism	map00350 Tyrosine metabolism; map00946 Degradation of flavonoids; map01100 Metabolic pathways; map01120 Microbial metabolism in diverse environments; map01220 Degradation of aromatic compounds; map04728 Dopaminergic synapse; map05030 Cocaine addiction; map05031 Amphetamine addiction; map05034 Alcoholism	243222336.7
3.358_149.0245808	NEG	3.358	149.0245808	C8 H6 O3	Phenylglyoxylic acid	9.50E-05	0.63746338	85.19345317	level2	mzCloud	C02137	HMDB0001587	Benzenoids	Benzene and substituted derivatives	Benzoyl derivatives	Benzene and derivatives	Amino acid metabolism	Phenylalanine metabolism	map00360 Phenylalanine metabolism; map00627 Aminobenzoate degradation; map01100 Metabolic pathways; map01120 Microbial metabolism in diverse environments	188942339.7
1.943_163.0402316	NEG	1.943	163.0402316	C9 H8 O3	3-Coumaric acid	0.000241533	1.481433105	86.08678328	level2	mzCloud	C12621	HMDB0001713	Phenylpropanoids and polyketides	Cinnamic acids and derivatives	Hydroxycinnamic acids and derivatives	Polyketides[PK]	Amino acid metabolism	Phenylalanine metabolism	map00360 Phenylalanine metabolism; map01100 Metabolic pathways; map01120 Microbial metabolism in diverse environments; map01220 Degradation of aromatic compounds	473034384.7
4.043_120.9965870	NEG	4.043	120.996587	C3H6O3S	3-Mercaptolactic acid	0.000153343	1.267333985	74.77186765	level2	BMDB	C05823	HMDB0002127	Organic oxygen compounds	Organooxygen compounds	Carbohydrates and carbohydrate conjugates	Carbohydrates	Amino acid metabolism	Cysteine and methionine metabolism	map00270 Cysteine and methionine metabolism; map01100 Metabolic pathways	23178030.5
1.526_118.0867062	POS	1.526	118.0867062	C5H12NO2	5-Aminopentanoic acid	0.00015135	1.281689452	60.28591289	level2	BMDB	C00431	HMDB0003355	Organic acids and derivatives	Carboxylic acids and derivatives	Amino acids, peptides, and analogues	Amino acids, peptides, and analogues	Amino acid metabolism	Lysine degradation	map00310 Lysine degradation; map00330 Arginine and proline metabolism; map00470 D-Amino acid metabolism; map01100 Metabolic pathways; map01120 Microbial metabolism in diverse environments	303170109.5
4.732_162.0906758	POS	4.732	162.0906758	C10 H11 N O	3-(2-Hydroxyethyl)indole	6.79E-05	0.41883545	84.13349958	level2	mzCloud	C00955	HMDB0003447	Organoheterocyclic compounds	Indoles and derivatives	Indoles	Indoles	Amino acid metabolism	Tryptophan metabolism	map00380 Tryptophan metabolism	528628607.6
3.628_359.0772393	NEG	3.628	359.0772393	C18H16O8	Rosmarinic acid	0.000791373	2.20390625	81.859604	level2	BMDB	C01850	HMDB0003572	Phenylpropanoids and polyketides	Cinnamic acids and derivatives	Hydroxycinnamic acids and derivatives	Polyketides[PK]	Amino acid metabolism	Tyrosine metabolism	map00350 Tyrosine metabolism; map01100 Metabolic pathways	354935193.2
1.676_166.1227058	POS	1.676	166.1227058	C10 H15 N O	Hordenine	0.000309752	1.86459961	62.14857611	level2	mzCloud	C06199	HMDB0004366	Benzenoids	Benzene and substituted derivatives	Phenethylamines	Amines and derivatives	Amino acid metabolism	Tyrosine metabolism	map00350 Tyrosine metabolism; map01100 Metabolic pathways	27146388.38
2.581_119.0503283	NEG	2.581	119.0503283	C8 H8 O	Phenylacetaldehyde	0.000136422	1.145916748	63.72670258	level2	mzCloud	C00601	HMDB0006236	Benzenoids	Benzene and substituted derivatives	Phenylacetaldehydes	Benzene and derivatives	Amino acid metabolism	Phenylalanine metabolism	map00360 Phenylalanine metabolism; map00643 Styrene degradation; map01100 Metabolic pathways; map01120 Microbial metabolism in diverse environments	84936928.66
1.317_132.0651302	POS	1.317	132.0651302	C5 H9 N O3	3-Hydroxy-L-proline	0.000100682	0.762365723	78.29332254	level2	mzCloud	C05147	HMDB0059659	Organic acids and derivatives	Carboxylic acids and derivatives	Amino acids, peptides, and analogues	Amino acids, peptides, and analogues	Amino acid metabolism	Arginine and proline metabolism	map00330 Arginine and proline metabolism; map01100 Metabolic pathways	124818338.6
1.881_166.0510765	NEG	1.881	166.0510765	C8 H9 N O3	2-Amino-3-methoxybenzoic acid	0.000202498	1.21949463	62.47828238	level2	mzCloud	C05831	HMDB0060374	Benzenoids	Benzene and substituted derivatives	Benzoic acids and derivatives	Benzene and derivatives	Amino acid metabolism	Tryptophan metabolism	map00380 Tryptophan metabolism	207425861.2
2.297_202.0510449	NEG	2.297	202.0510449	C11 H9 N O3	Indole-3-pyruvic acid	0.000361753	1.790405273	72.47223857	level2	mzCloud	C00331	HMDB0060484	Organoheterocyclic compounds	Indoles and derivatives	Indolyl carboxylic acids and derivatives	Indole and derivatives	Amino acid metabolism	Tryptophan metabolism	map00380 Tryptophan metabolism; map01100 Metabolic pathways	57910071.56
3.969_85.0287176	POS	3.969	85.0287176	C4H6O3	Acetoacetic acid	5.92E-05	0.696148682	41.63570637	level3	BMDB	C00164	HMDB0000060	Organic acids and derivatives	Keto acids and derivatives	Short-chain keto acids and derivatives	Organic acids	Amino acid metabolism	Valine, leucine and isoleucine degradation	map00280 Valine, leucine and isoleucine degradation; map00310 Lysine degradation; map00350 Tyrosine metabolism; map00643 Styrene degradation; map00650 Butanoate metabolism; map01100 Metabolic pathways; map01120 Microbial metabolism in diverse environments; map02020 Two-component system	305626717.8
4.342_152.0715327	POS	4.342	152.0715327	C6H11NO2	Pipecolic acid	0.001055423	6.940307617	45.413775	level3	BMDB	C00408	HMDB0000070	Organic acids and derivatives	Carboxylic acids and derivatives	Amino acids, peptides, and analogues	Amino acids, peptides, and analogues	Amino acid metabolism	Lysine degradation	map00310 Lysine degradation; map00960 Tropane, piperidine and pyridine alkaloid biosynthesis; map01060 Biosynthesis of plant secondary metabolites; map01064 Biosynthesis of alkaloids derived from ornithine, lysine and nicotinic acid; map01100 Metabolic pathways; map01110 Biosynthesis of secondary metabolites; map01120 Microbial metabolism in diverse environments	368524674.3
2.766_116.0506900	NEG	2.766	116.05069	C3 H7 N3 O2	Guanidineacetic acid	0.000973663	8.389978027	33.94757876	level3	mzCloud	C00581	HMDB0000128	Organic acids and derivatives	Carboxylic acids and derivatives	Amino acids, peptides, and analogues	Amino acids, peptides, and analogues	Amino acid metabolism	Glycine, serine and threonine metabolism	map00260 Glycine, serine and threonine metabolism; map00330 Arginine and proline metabolism; map01100 Metabolic pathways	526533082.3
0.589_137.0290464	POS	0.589	137.0290464	C4H8N2O3	L-Asparagine	0.000931038	6.794458008	37.55925734	level3	BMDB	C00152	HMDB0000168	Organic acids and derivatives	Carboxylic acids and derivatives	Amino acids, peptides, and analogues	Amino acids	Amino acid metabolism	Alanine, aspartate and glutamate metabolism	map00250 Alanine, aspartate and glutamate metabolism; map00460 Cyanoamino acid metabolism; map00970 Aminoacyl-tRNA biosynthesis; map01060 Biosynthesis of plant secondary metabolites; map01100 Metabolic pathways; map01110 Biosynthesis of secondary metabolites; map01230 Biosynthesis of amino acids; map04974 Protein digestion and absorption; map04978 Mineral absorption; map05230 Central carbon metab…	198845482.2
0.206_160.9849667	POS	0.206	160.9849667	C4H4O4	Maleic acid	0.001520204	9.443139648	31.80149736	level3	BMDB	C01384	HMDB0000176	Organic acids and derivatives	Carboxylic acids and derivatives	Dicarboxylic acids and derivatives	Organic acids	Amino acid metabolism	Tyrosine metabolism	map00350 Tyrosine metabolism; map00650 Butanoate metabolism; map00760 Nicotinate and nicotinamide metabolism; map01100 Metabolic pathways; map01120 Microbial metabolism in diverse environments	29700160.61
6.820_154.0636134	NEG	6.82	154.0636134	C6H9N3O2	L-Histidine	0.000404887	2.628051758	49.64774381	level3	BMDB	C00135	HMDB0000177	Organic acids and derivatives	Carboxylic acids and derivatives	Amino acids, peptides, and analogues	Amino acids	Amino acid metabolism	Histidine metabolism	map00340 Histidine metabolism; map00404 Staurosporine biosynthesis; map00410 beta-Alanine metabolism; map00470 D-Amino acid metabolism; map00970 Aminoacyl-tRNA biosynthesis; map01060 Biosynthesis of plant secondary metabolites; map01065 Biosynthesis of alkaloids derived from histidine and purine; map01100 Metabolic pathways; map01110 Biosynthesis of secondary metabolites; map01230 Biosynthesis of…	22198209.19
3.694_129.1020903	POS	3.694	129.1020903	C6H14N2O2	L-Lysine	9.13E-05	0.707128907	43.43455259	level3	BMDB	C00047	HMDB0000182	Organic acids and derivatives	Carboxylic acids and derivatives	Amino acids, peptides, and analogues	Amino acids	Amino acid metabolism	Lysine biosynthesis	map00300 Lysine biosynthesis; map00310 Lysine degradation; map00470 D-Amino acid metabolism; map00780 Biotin metabolism; map00960 Tropane, piperidine and pyridine alkaloid biosynthesis; map00970 Aminoacyl-tRNA biosynthesis; map00997 Biosynthesis of various other secondary metabolites; map01060 Biosynthesis of plant secondary metabolites; map01064 Biosynthesis of alkaloids derived from ornithine, …	18280140.7
2.831_152.0354224	POS	2.831	152.0354224	C3H7NO3	L-Serine	0.000515788	3.39255371	37.77953724	level3	BMDB	C00065	HMDB0000187	Organic acids and derivatives	Carboxylic acids and derivatives	Amino acids, peptides, and analogues	Amino acids	Amino acid metabolism	Glycine, serine and threonine metabolism	map00260 Glycine, serine and threonine metabolism; map00261 Monobactam biosynthesis; map00270 Cysteine and methionine metabolism; map00460 Cyanoamino acid metabolism; map00470 D-Amino acid metabolism; map00564 Glycerophospholipid metabolism; map00600 Sphingolipid metabolism; map00630 Glyoxylate and dicarboxylate metabolism; map00680 Methane metabolism; map00920 Sulfur metabolism; map00970 Aminoac…	164247371.8
1.558_114.0197936	NEG	1.558	114.0197936	C4H7NO4	L-Aspartic acid	0.000212926	1.86744995	41.0297466	level3	BMDB	C00049	HMDB0000191	Organic acids and derivatives	Carboxylic acids and derivatives	Amino acids, peptides, and analogues	Amino acids	Amino acid metabolism	Arginine biosynthesis	map00220 Arginine biosynthesis; map00250 Alanine, aspartate and glutamate metabolism; map00260 Glycine, serine and threonine metabolism; map00261 Monobactam biosynthesis; map00270 Cysteine and methionine metabolism; map00300 Lysine biosynthesis; map00340 Histidine metabolism; map00410 beta-Alanine metabolism; map00460 Cyanoamino acid metabolism; map00470 D-Amino acid metabolism; map00710 Carbon f…	33580266.05
1.773_181.0144010	NEG	1.773	181.014401	C6H8O5	Oxoadipic acid	0.000904131	4.994799805	41.47666535	level3	BMDB	C00322	HMDB0000225	Organic acids and derivatives	Keto acids and derivatives	Medium-chain keto acids and derivatives	Organic acids	Amino acid metabolism	Lysine biosynthesis	map00300 Lysine biosynthesis; map00310 Lysine degradation; map00380 Tryptophan metabolism; map00680 Methane metabolism; map01100 Metabolic pathways; map01110 Biosynthesis of secondary metabolites; map01120 Microbial metabolism in diverse environments; map01210 2-Oxocarboxylic acid metabolism; map01230 Biosynthesis of amino acids; map01240 Biosynthesis of cofactors	166462005.1
4.956_362.2324527	POS	4.956	362.2324527	C10H12N2	Tryptamine	0.001056895	2.91772461	41.92573607	level3	BMDB	C00398	HMDB0000303	Organoheterocyclic compounds	Indoles and derivatives	Tryptamines and derivatives	Amines and derivatives	Amino acid metabolism	Tryptophan metabolism	map00380 Tryptophan metabolism; map00901 Indole alkaloid biosynthesis; map01060 Biosynthesis of plant secondary metabolites; map01063 Biosynthesis of alkaloids derived from shikimate pathway; map01100 Metabolic pathways; map01110 Biosynthesis of secondary metabolites; map04080 Neuroactive ligand-receptor interaction	56609532.44
3.271_138.0925775	POS	3.271	138.0925775	C8H11NO	Tyramine	5.42E-05	0.392749022	45.68835961	level3	BMDB	C00483	HMDB0000306	Benzenoids	Benzene and substituted derivatives	Phenethylamines	Amines and derivatives	Amino acid metabolism	Tyrosine metabolism	map00350 Tyrosine metabolism; map00680 Methane metabolism; map00950 Isoquinoline alkaloid biosynthesis; map01060 Biosynthesis of plant secondary metabolites; map01063 Biosynthesis of alkaloids derived from shikimate pathway; map01100 Metabolic pathways; map01110 Biosynthesis of secondary metabolites; map01240 Biosynthesis of cofactors; map04080 Neuroactive ligand-receptor interaction; map04974 Pr…	67339680.14
3.595_311.1700062	POS	3.595	311.1700062	C6H14N2O3	5-Hydroxylysine	0.001478582	4.75168457	36.39269166	level3	BMDB	C16741	HMDB0000450	Organic acids and derivatives	Carboxylic acids and derivatives	Amino acids, peptides, and analogues	Amino acids, peptides, and analogues	Amino acid metabolism	Lysine degradation	map00310 Lysine degradation; map01100 Metabolic pathways	136019604.9
2.158_219.0775625	NEG	2.158	219.0775625	C11 H12 N2 O3	5-Hydroxytryptophan	0.000374512	1.70949707	44.18170977	level3	mzCloud	C00643	HMDB0000472	Organoheterocyclic compounds	Indoles and derivatives	Tryptamines and derivatives	Amines and derivatives	Amino acid metabolism	Tryptophan metabolism	map00380 Tryptophan metabolism; map01063 Biosynthesis of alkaloids derived from shikimate pathway; map01100 Metabolic pathways; map04361 Axon regeneration; map04726 Serotonergic synapse	164478635.5
0.804_167.0117212	NEG	0.804	167.0117212	C6H10O3	3-Methyl-2-oxovaleric acid	0.00034268	2.051831055	40.36383575	level3	BMDB	C00671	HMDB0000491	Organic acids and derivatives	Keto acids and derivatives	Short-chain keto acids and derivatives	Organic acids	Amino acid metabolism	Valine, leucine and isoleucine degradation	map00280 Valine, leucine and isoleucine degradation; map00290 Valine, leucine and isoleucine biosynthesis; map00966 Glucosinolate biosynthesis; map01100 Metabolic pathways; map01110 Biosynthesis of secondary metabolites; map01210 2-Oxocarboxylic acid metabolism; map01230 Biosynthesis of amino acids	22333624.02
0.819_142.0510093	NEG	0.819	142.0510093	C6H11NO4	Aminoadipic acid	0.00020556	1.44708252	40.38922669	level3	BMDB	C00956	HMDB0000510	Organic acids and derivatives	Carboxylic acids and derivatives	Amino acids, peptides, and analogues	Amino acids, peptides, and analogues	Amino acid metabolism	Lysine biosynthesis	map00300 Lysine biosynthesis; map00310 Lysine degradation; map00311 Penicillin and cephalosporin biosynthesis; map01100 Metabolic pathways; map01110 Biosynthesis of secondary metabolites; map01120 Microbial metabolism in diverse environments; map01210 2-Oxocarboxylic acid metabolism; map01230 Biosynthesis of amino acids	19611279.32
2.204_140.0354142	NEG	2.204	140.0354142	C4H9NO3	L-Homoserine	0.000683353	4.879858397	36.75758158	level3	BMDB	C00263	HMDB0000719	Organic acids and derivatives	Carboxylic acids and derivatives	Amino acids, peptides, and analogues	Amino acids, peptides, and analogues	Amino acid metabolism	Glycine, serine and threonine metabolism	map00260 Glycine, serine and threonine metabolism; map00270 Cysteine and methionine metabolism; map00300 Lysine biosynthesis; map00920 Sulfur metabolism; map01100 Metabolic pathways; map01110 Biosynthesis of secondary metabolites; map01120 Microbial metabolism in diverse environments; map01230 Biosynthesis of amino acids	627478022.3
0.935_221.9500689	NEG	0.935	221.9500689	C3 H7 N O5 S2	L-Cysteine-S-sulfate	0.000961915	4.33392334	39.95245602	level3	mzCloud	C05824	HMDB0000731	Organic acids and derivatives	Carboxylic acids and derivatives	Amino acids, peptides, and analogues	Amino acids, peptides, and analogues	Amino acid metabolism	Cysteine and methionine metabolism	map00270 Cysteine and methionine metabolism; map01100 Metabolic pathways; map01230 Biosynthesis of amino acids	21560839.13
2.404_208.0615893	NEG	2.404	208.0615893	C10H11NO4	Hydroxyphenylacetylglycine	7.16E-05	0.34420166	55.81613331	level3	BMDB	C05596	HMDB0000735	Organic acids and derivatives	Carboxylic acids and derivatives	Amino acids, peptides, and analogues	Amino acids, peptides, and analogues	Amino acid metabolism	Tyrosine metabolism	map00350 Tyrosine metabolism	140966891
0.589_100.0241280	POS	0.589	100.024128	C4H9NO2S	Homocysteine	0.000778056	7.778686522	36.54588851	level3	BMDB	C00155	HMDB0000742	Organic acids and derivatives	Carboxylic acids and derivatives	Amino acids, peptides, and analogues	Amino acids, peptides, and analogues	Amino acid metabolism	Cysteine and methionine metabolism	map00270 Cysteine and methionine metabolism; map00920 Sulfur metabolism; map01100 Metabolic pathways; map01110 Biosynthesis of secondary metabolites; map01230 Biosynthesis of amino acids; map01523 Antifolate resistance; map04621 NOD-like receptor signaling pathway	23008362.46
3.993_254.1613706	POS	3.993	254.1613706	C5 H10 O3	3-Hydroxy-3-methylbutanoic acid	0.000507743	1.997717285	40.28890138	level3	mzCloud	C20827	HMDB0000754	Lipids and lipid-like molecules	Fatty Acyls	Fatty acids and conjugates	Fatty acyls[FA]	Amino acid metabolism	Valine, leucine and isoleucine degradation	map00280 Valine, leucine and isoleucine degradation; map01100 Metabolic pathways	751189523.1
1.850_156.0303829	NEG	1.85	156.0303829	C6 H9 N O5	N-Acetylaspartic acid	0.000208493	1.336230467	44.60970215	level3	mzCloud	C01042	HMDB0000812	Organic acids and derivatives	Carboxylic acids and derivatives	Amino acids, peptides, and analogues	Amino acids, peptides, and analogues	Amino acid metabolism	Alanine, aspartate and glutamate metabolism	map00250 Alanine, aspartate and glutamate metabolism; map01100 Metabolic pathways	1425913800
6.368_112.0837823	POS	6.368	112.0837823	C5H9N3	Histamine	0.000807457	7.20404663	47.57872543	level3	BMDB	C00388	HMDB0000870	Organic nitrogen compounds	Organonitrogen compounds	Amines	Amines	Amino acid metabolism	Histidine metabolism	map00340 Histidine metabolism; map01065 Biosynthesis of alkaloids derived from histidine and purine; map01100 Metabolic pathways; map01110 Biosynthesis of secondary metabolites; map04080 Neuroactive ligand-receptor interaction; map04664 Fc epsilon RI signaling pathway; map04721 Synaptic vesicle cycle; map04750 Inflammatory mediator regulation of TRP channels; map04971 Gastric acid secretion; map0…	35458881.88
2.635_124.0404760	NEG	2.635	124.040476	C7 H11 N O5	N-Acetyl-DL-glutamic acid	0.00017301	1.394787597	39.33515324	level3	mzCloud	C00624	HMDB0001138	Organic acids and derivatives	Carboxylic acids and derivatives	Amino acids, peptides, and analogues	Amino acids, peptides, and analogues	Amino acid metabolism	Arginine biosynthesis	map00220 Arginine biosynthesis; map00470 D-Amino acid metabolism; map01100 Metabolic pathways; map01110 Biosynthesis of secondary metabolites; map01210 2-Oxocarboxylic acid metabolism; map01230 Biosynthesis of amino acids	4074488390
5.074_359.1135764	NEG	5.074	359.1135764	C11 H15 N5 O3 S	5'-S-Methyl-5'-thioadenosine	0.001163209	3.239111328	39.94032088	level3	mzCloud	C00170	HMDB0001173	Nucleosides, nucleotides, and analogues	5'-deoxyribonucleosides	5'-deoxy-5'-thionucleosides	Nucleic acids and analogues	Amino acid metabolism	Cysteine and methionine metabolism	map00270 Cysteine and methionine metabolism; map00908 Zeatin biosynthesis; map01060 Biosynthesis of plant secondary metabolites; map01100 Metabolic pathways	133437147.3
3.487_168.0127639	POS	3.487	168.0127639	C7H19N3	Spermidine	0.000226762	1.34967041	40.81803064	level3	BMDB	C00315	HMDB0001257	Organic nitrogen compounds	Organonitrogen compounds	Amines	Amines	Amino acid metabolism	Arginine and proline metabolism	map00330 Arginine and proline metabolism; map00410 beta-Alanine metabolism; map00480 Glutathione metabolism; map00940 Phenylpropanoid biosynthesis; map01053 Biosynthesis of siderophore group nonribosomal peptides; map01100 Metabolic pathways; map02010 ABC transporters; map04976 Bile secretion	66739386.83
0.758_101.0245178	NEG	0.758	101.0245178	C4 H6 O3	Succinic semialdehyde	0.00014314	1.416888427	47.68175309	level3	mzCloud	C00232	HMDB0001259	Lipids and lipid-like molecules	Fatty Acyls	Fatty acids and conjugates	Fatty acyls[FA]	Amino acid metabolism	Alanine, aspartate and glutamate metabolism	map00250 Alanine, aspartate and glutamate metabolism; map00350 Tyrosine metabolism; map00650 Butanoate metabolism; map00720 Carbon fixation pathways in prokaryotes; map00750 Vitamin B6 metabolism; map00760 Nicotinate and nicotinamide metabolism; map01100 Metabolic pathways; map01120 Microbial metabolism in diverse environments; map01200 Carbon metabolism; map02024 Quorum sensing	68834585.82
1.517_114.0560134	POS	1.517	114.0560134	C5H7NO2	1-Pyrroline-5-carboxylic acid	9.48E-05	0.83114624	48.77078743	level3	BMDB	C03912	HMDB0001301	Organic acids and derivatives	Carboxylic acids and derivatives	Amino acids, peptides, and analogues	Amino acids, peptides, and analogues	Amino acid metabolism	Alanine, aspartate and glutamate metabolism	map00250 Alanine, aspartate and glutamate metabolism; map00330 Arginine and proline metabolism; map00332 Carbapenem biosynthesis; map01100 Metabolic pathways; map01110 Biosynthesis of secondary metabolites; map01230 Biosynthesis of amino acids	57528300.08
5.114_215.1171133	POS	5.114	215.1171133	C13H16N2O2	Melatonin	0.000511557	2.37803955	39.68465774	level3	BMDB	C01598	HMDB0001389	Organoheterocyclic compounds	Indoles and derivatives	Indoles	Indoles	Amino acid metabolism	Tryptophan metabolism	map00380 Tryptophan metabolism; map01100 Metabolic pathways; map01110 Biosynthesis of secondary metabolites; map04080 Neuroactive ligand-receptor interaction; map04713 Circadian entrainment	262718731.9
5.222_447.2572541	POS	5.222	447.2572541	C9H20N2O3	3-Hydroxy-N6,N6,N6-trimethyl-L-lysine	0.000410596	0.918030576	38.45980411	level3	BMDB	C01259	HMDB0001422	Organic acids and derivatives	Carboxylic acids and derivatives	Amino acids, peptides, and analogues	Amino acids, peptides, and analogues	Amino acid metabolism	Lysine degradation	map00310 Lysine degradation; map01100 Metabolic pathways	17211495.92
0.843_172.1535618	POS	0.843	172.1535618	C5H14N4	Agmatine	0.001266165	7.354858397	35.23991307	level3	BMDB	C00179	HMDB0001432	Organic nitrogen compounds	Organonitrogen compounds	Guanidines	Guanidines	Amino acid metabolism	Arginine and proline metabolism	map00330 Arginine and proline metabolism; map00999 Biosynthesis of various plant secondary metabolites; map01100 Metabolic pathways; map01110 Biosynthesis of secondary metabolites	59905588.84
0.589_128.0188593	POS	0.589	128.0188593	C5H7NO4	2-Keto-glutaramic acid	0.001028633	8.035009765	40.41279334	level3	BMDB	C00940	HMDB0001552	Organic acids and derivatives	Keto acids and derivatives	Short-chain keto acids and derivatives	Organic acids	Amino acid metabolism	Alanine, aspartate and glutamate metabolism	map00250 Alanine, aspartate and glutamate metabolism; map01100 Metabolic pathways	1141289381
1.559_127.0509706	POS	1.559	127.0509706	C5H6N2O2	Imidazoleacetic acid	7.30E-05	0.574383545	56.63705083	level3	BMDB	C02835	HMDB0002024	Organoheterocyclic compounds	Azoles	Imidazoles	Imidazoles	Amino acid metabolism	Histidine metabolism	map00340 Histidine metabolism; map01100 Metabolic pathways	83957280
3.189_121.0408496	NEG	3.189	121.0408496	C6H8N2O2	Imidazolepropionic acid	0.000163921	1.354260255	41.34931599	level3	BMDB	C20522	HMDB0002271	Organoheterocyclic compounds	Azoles	Imidazoles	Imidazoles	Amino acid metabolism	Histidine metabolism	map00340 Histidine metabolism	8259402.055
2.113_146.0429696	POS	2.113	146.0429696	C5H9NO5	4-Hydroxy-L-glutamic acid	0.000547142	3.746447755	40.47811989	level3	BMDB	C05947	HMDB0002273	Organic acids and derivatives	Carboxylic acids and derivatives	Amino acids, peptides, and analogues	Amino acids, peptides, and analogues	Amino acid metabolism	Arginine and proline metabolism	map00330 Arginine and proline metabolism; map01100 Metabolic pathways	122280288.3
1.781_399.0391233	NEG	1.781	399.0391233	C9H8O3	2-Hydroxycinnamic acid	0.001404099	3.518701172	41.80683802	level3	BMDB	C01772	HMDB0002641	Phenylpropanoids and polyketides	Cinnamic acids and derivatives	Hydroxycinnamic acids and derivatives	Polyketides[PK]	Amino acid metabolism	Phenylalanine metabolism	map00360 Phenylalanine metabolism; map00999 Biosynthesis of various plant secondary metabolites; map01100 Metabolic pathways; map01110 Biosynthesis of secondary metabolites; map01120 Microbial metabolism in diverse environments	3733487.53
4.120_228.0778637	NEG	4.12	228.0778637	C9H15N3O2S	Ergothioneine	0.002303687	10.10043945	30.60013867	level3	BMDB	C05570	HMDB0003045	Organic acids and derivatives	Carboxylic acids and derivatives	Amino acids, peptides, and analogues	Amino acids, peptides, and analogues	Amino acid metabolism	Histidine metabolism	map00340 Histidine metabolism; map01100 Metabolic pathways	71119083.36
1.758_154.9987711	NEG	1.758	154.9987711	C7H10O5	Shikimic acid	6.25E-05	0.403259277	42.43915985	level3	BMDB	C00493	HMDB0003070	Organic oxygen compounds	Organooxygen compounds	Alcohols and polyols	Alcohols	Amino acid metabolism	Phenylalanine, tyrosine and tryptophan biosynthesis	map00400 Phenylalanine, tyrosine and tryptophan biosynthesis; map00996 Biosynthesis of various alkaloids; map00999 Biosynthesis of various plant secondary metabolites; map01060 Biosynthesis of plant secondary metabolites; map01061 Biosynthesis of phenylpropanoids; map01063 Biosynthesis of alkaloids derived from shikimate pathway; map01070 Biosynthesis of plant hormones; map01100 Metabolic pathway…	28261585.97
2.231_157.0490286	POS	2.231	157.0490286	C7H12O6	Quinic acid	0.000140016	0.891540527	42.05666936	level3	BMDB	C00296	HMDB0003072	Organic oxygen compounds	Organooxygen compounds	Alcohols and polyols	Alcohols	Amino acid metabolism	Phenylalanine, tyrosine and tryptophan biosynthesis	map00400 Phenylalanine, tyrosine and tryptophan biosynthesis; map01100 Metabolic pathways	872189596.9
1.718_147.0760564	POS	1.718	147.0760564	C3 H7 N O3	D-Serine	0.000230591	1.567834473	47.42700537	level3	mzCloud	C00740	HMDB0003406	Organic acids and derivatives	Carboxylic acids and derivatives	Amino acids, peptides, and analogues	Amino acids, peptides, and analogues	Amino acid metabolism	Glycine, serine and threonine metabolism	map00260 Glycine, serine and threonine metabolism; map00470 D-Amino acid metabolism; map01100 Metabolic pathways; map01502 Vancomycin resistance; map04742 Taste transduction	15271817.19
0.818_116.0715706	POS	0.818	116.0715706	C5 H9 N O2	D-(+)-Proline	6.75E-05	0.581793213	59.36692245	level3	mzCloud	C00763	HMDB0003411	Organic acids and derivatives	Carboxylic acids and derivatives	Amino acids, peptides, and analogues	Amino acids, peptides, and analogues	Amino acid metabolism	Arginine and proline metabolism	map00330 Arginine and proline metabolism; map00470 D-Amino acid metabolism; map01100 Metabolic pathways	522331998.6
4.649_212.0390034	POS	4.649	212.0390034	C5 H11 N3 O2	4-Guanidinobutyric acid	1.43E-05	0.06763916	38.89008961	level3	mzCloud	C01035	HMDB0003464	Organic acids and derivatives	Carboxylic acids and derivatives	Amino acids, peptides, and analogues	Amino acids, peptides, and analogues	Amino acid metabolism	Arginine and proline metabolism	map00330 Arginine and proline metabolism; map01100 Metabolic pathways	43008037.68
1.425_84.0446314	POS	1.425	84.0446314	C4H9NO3	L-Allothreonine	0.000172468	2.052099609	50.46655806	level3	BMDB	C05519	HMDB0004041	Organic acids and derivatives	Carboxylic acids and derivatives	Amino acids, peptides, and analogues	Amino acids, peptides, and analogues	Amino acid metabolism	Glycine, serine and threonine metabolism	map00260 Glycine, serine and threonine metabolism; map01100 Metabolic pathways	237013420.8
0.712_269.0876642	NEG	0.712	269.0876642	C13H16N2O3	6-Hydroxymelatonin	0.002417427	8.983789062	31.99822057	level3	BMDB	C05643	HMDB0004081	Organoheterocyclic compounds	Indoles and derivatives	Hydroxyindoles	Indole and derivatives	Amino acid metabolism	Tryptophan metabolism	map00380 Tryptophan metabolism	52892840.89
2.150_263.1036475	NEG	2.15	263.1036475	C13H16N2O4	Phenylacetylglutamine	0.00016108	0.612231445	39.89634698	level3	BMDB	C04148	HMDB0006344	Organic acids and derivatives	Carboxylic acids and derivatives	Amino acids, peptides, and analogues	Amino acids, peptides, and analogues	Amino acid metabolism	Phenylalanine metabolism	map00360 Phenylalanine metabolism	44799843.88
2.231_138.0182154	POS	2.231	138.0182154	C4H7NO4	D-Aspartic acid	0.000804352	5.827868652	36.39562182	level3	BMDB	C00402	HMDB0006483	Organic acids and derivatives	Carboxylic acids and derivatives	Amino acids, peptides, and analogues	Amino acids, peptides, and analogues	Amino acid metabolism	Alanine, aspartate and glutamate metabolism	map00250 Alanine, aspartate and glutamate metabolism; map00470 D-Amino acid metabolism; map01100 Metabolic pathways	74288323.52
2.465_217.1038645	POS	2.465	217.1038645	C7H11N3O	N-Acetylhistamine	0.000210579	0.96994629	40.68059033	level3	BMDB	C05135	HMDB0013253	Organic acids and derivatives	Carboxylic acids and derivatives	Carboxylic acid derivatives	Organic acids	Amino acid metabolism	Histidine metabolism	map00340 Histidine metabolism	184857276.5
3.935_288.1326176	POS	3.935	288.1326176	C13H14N2O3	N-acetyltryptophan	0.001741676	6.044702147	41.22882735	level3	BMDB	C00978	HMDB0013713	Organic acids and derivatives	Carboxylic acids and derivatives	Amino acids, peptides, and analogues	Amino acids, peptides, and analogues	Amino acid metabolism	Tryptophan metabolism	map00380 Tryptophan metabolism; map01100 Metabolic pathways; map01110 Biosynthesis of secondary metabolites	72557282.48
2.248_174.0753217	POS	2.248	174.0753217	C6H11NO3	4-Acetamidobutanoic acid	0.000374105	2.14909668	43.68555742	level3	BMDB	C02946	HMDB0060265	Organic acids and derivatives	Carboxylic acids and derivatives	Amino acids, peptides, and analogues	Amino acids, peptides, and analogues	Amino acid metabolism	Arginine and proline metabolism	map00330 Arginine and proline metabolism; map01100 Metabolic pathways	140981124.4
5.413_398.1478655	POS	5.413	398.1478655	C6H10N2O5	N-Carbamoylglutamic Acid	0.000401132	1.007495117	38.19849702	level3	BMDB	C05829	HMDB0062795	Organic acids and derivatives	Carboxylic acids and derivatives	Amino acids, peptides, and analogues	Amino acids, peptides, and analogues	Amino acid metabolism	Histidine metabolism	map00340 Histidine metabolism	13812740.53
6.526_330.0738442	POS	6.526	330.0738442	C9H10INO3	Iodotyrosine	1.03E-09	3.11E-06	NA	level4	HMDB	C02515	HMDB0000021	Organic acids and derivatives	Carboxylic acids and derivatives	Amino acids, peptides, and analogues	Amino acids, peptides, and analogues	Amino acid metabolism	Tyrosine metabolism	map00350 Tyrosine metabolism; map01100 Metabolic pathways; map04918 Thyroid hormone synthesis	27774662.6
0.996_229.0388288	NEG	0.996	229.0388288	C3H5O7P	Phosphohydroxypyruvic acid	2.51E-10	1.10E-06	NA	level4	HMDB	C03232	HMDB0001024	Organic oxygen compounds	Organooxygen compounds	Carbonyl compounds	Carbonyl compounds	Amino acid metabolism	Glycine, serine and threonine metabolism	map00260 Glycine, serine and threonine metabolism; map00270 Cysteine and methionine metabolism; map00680 Methane metabolism; map01100 Metabolic pathways; map01110 Biosynthesis of secondary metabolites; map01120 Microbial metabolism in diverse environments; map01200 Carbon metabolism; map01230 Biosynthesis of amino acids	12051373.85
2.989_260.1423147	POS	2.989	260.1423147	C5H10NO7P	L-Glutamic acid 5-phosphate	9.00E-10	3.46E-06	NA	level4	HMDB	C03287	HMDB0001228	Organic acids and derivatives	Carboxylic acids and derivatives	Amino acids, peptides, and analogues	Amino acids, peptides, and analogues	Amino acid metabolism	Arginine and proline metabolism	map00330 Arginine and proline metabolism; map00332 Carbapenem biosynthesis; map01100 Metabolic pathways; map01110 Biosynthesis of secondary metabolites; map01230 Biosynthesis of amino acids	10174769.98
5.343_228.1243180	NEG	5.343	228.124318	C9H7NO4	5,6-Dihydroxyindole-2-carboxylic acid	7.35E-10	3.22E-06	NA	level4	HMDB	C04185	HMDB0001253	Organoheterocyclic compounds	Indoles and derivatives	Indolecarboxylic acids and derivatives	Indole and derivatives	Amino acid metabolism	Tyrosine metabolism	map00350 Tyrosine metabolism; map01100 Metabolic pathways	8098813965
3.263_180.0887415	POS	3.263	180.0887415	C6H7NO3	2-Aminomuconic acid semialdehyde	3.42E-10	1.90E-06	NA	level4	HMDB	C03824	HMDB0001280	Organic acids and derivatives	Carboxylic acids and derivatives	Amino acids, peptides, and analogues	Amino acids, peptides, and analogues	Amino acid metabolism	Tryptophan metabolism	map00380 Tryptophan metabolism; map00627 Aminobenzoate degradation; map01100 Metabolic pathways; map01120 Microbial metabolism in diverse environments	14309335.76
3.180_283.1924636	POS	3.18	283.1924636	C6H13O7PS	5-Methylthioribulose 1-phosphate	6.94E-10	2.45E-06	NA	level4	HMDB	C04582	HMDB0001299	Organic oxygen compounds	Organooxygen compounds	Carbonyl compounds	Carbonyl compounds	Amino acid metabolism	Cysteine and methionine metabolism	map00270 Cysteine and methionine metabolism; map01100 Metabolic pathways	87088223.26
5.028_210.1047320	NEG	5.028	210.104732	C4H10N3O5P	Phosphocreatine	5.68E-10	2.70E-06	NA	level4	HMDB	C02305	HMDB0001511	Organic acids and derivatives	Carboxylic acids and derivatives	Amino acids, peptides, and analogues	Amino acids, peptides, and analogues	Amino acid metabolism	Arginine and proline metabolism	map00330 Arginine and proline metabolism; map01100 Metabolic pathways	5333074.248
1.676_187.1435107	POS	1.676	187.1435107	C5H8O3S	2-Oxo-4-methylthiobutanoic acid	1.89E-10	1.01E-06	NA	level4	HMDB	C01180	HMDB0001553	Lipids and lipid-like molecules	Fatty Acyls	Fatty acids and conjugates	Fatty acyls[FA]	Amino acid metabolism	Cysteine and methionine metabolism	map00270 Cysteine and methionine metabolism; map00470 D-Amino acid metabolism; map00966 Glucosinolate biosynthesis; map01060 Biosynthesis of plant secondary metabolites; map01100 Metabolic pathways; map01110 Biosynthesis of secondary metabolites; map01210 2-Oxocarboxylic acid metabolism	23687628.38
0.819_178.0438973	NEG	0.819	178.0438973	C3H8N3O5P	Phosphoguanidinoacetate	4.33E-10	2.43E-06	NA	level4	HMDB	C03166	HMDB0003705	Organic acids and derivatives	Carboxylic acids and derivatives	Amino acids, peptides, and analogues	Amino acids, peptides, and analogues	Amino acid metabolism	Arginine and proline metabolism	map00330 Arginine and proline metabolism; map01100 Metabolic pathways	18843446.41
9.742_322.3194105	POS	9.742	322.3194105	C11H19N3O6	Ophthalmic acid	2.96E-10	9.17E-07	NA	level4	HMDB	C21016	HMDB0005765	Organic acids and derivatives	Carboxylic acids and derivatives	Amino acids, peptides, and analogues	Amino acids, peptides, and analogues	Amino acid metabolism	Cysteine and methionine metabolism	map00270 Cysteine and methionine metabolism; map01100 Metabolic pathways	5404254.017
3.766_268.1382253	NEG	3.766	268.1382253	C7H12NO8P	N-Acetyl-L-glutamyl 5-phosphate	2.25E-10	8.40E-07	NA	level4	HMDB	C04133	HMDB0006456	Organic acids and derivatives	Carboxylic acids and derivatives	Amino acids, peptides, and analogues	Amino acids, peptides, and analogues	Amino acid metabolism	Arginine biosynthesis	map00220 Arginine biosynthesis; map01100 Metabolic pathways; map01110 Biosynthesis of secondary metabolites; map01210 2-Oxocarboxylic acid metabolism; map01230 Biosynthesis of amino acids	15060006.92
7.243_475.2605439	NEG	7.243	475.2605439	C6H11N2O6P	D-Erythro-imidazole-glycerol-phosphate	1.86E-09	3.91E-06	NA	level4	HMDB	C04666	HMDB0012208	Organic acids and derivatives	Organic phosphoric acids and derivatives	Phosphate esters	Organic acids	Amino acid metabolism	Histidine metabolism	map00340 Histidine metabolism; map01065 Biosynthesis of alkaloids derived from histidine and purine; map01100 Metabolic pathways; map01110 Biosynthesis of secondary metabolites; map01230 Biosynthesis of amino acids	12823979.2
2.666_201.0770202	NEG	2.666	201.0770202	C6H9N2O5P	Imidazole acetol-phosphate	6.10E-10	3.03E-06	NA	level4	HMDB	C01267	HMDB0012236	Organic acids and derivatives	Organic phosphoric acids and derivatives	Phosphate esters	Organic acids	Amino acid metabolism	Histidine metabolism	map00340 Histidine metabolism; map01100 Metabolic pathways; map01110 Biosynthesis of secondary metabolites; map01230 Biosynthesis of amino acids	63509735.83
1.752_196.0802137	POS	1.752	196.0802137	C4H8NO7P	L-Aspartyl-4-phosphate	3.74E-10	1.91E-06	NA	level4	HMDB	C03082	HMDB0012250	Organic acids and derivatives	Carboxylic acids and derivatives	Amino acids, peptides, and analogues	Amino acids, peptides, and analogues	Amino acid metabolism	Glycine, serine and threonine metabolism	map00260 Glycine, serine and threonine metabolism; map00261 Monobactam biosynthesis; map00270 Cysteine and methionine metabolism; map00300 Lysine biosynthesis; map01100 Metabolic pathways; map01110 Biosynthesis of secondary metabolites; map01120 Microbial metabolism in diverse environments; map01210 2-Oxocarboxylic acid metabolism; map01230 Biosynthesis of amino acids	7916593.15
7.797_322.2729753	POS	7.797	322.2729753	C11H15NO8	N-Succinyl-2-amino-6-ketopimelate	2.60E-10	8.08E-07	NA	level4	HMDB	C04462	HMDB0012266	Organic acids and derivatives	Carboxylic acids and derivatives	Amino acids, peptides, and analogues	Amino acids, peptides, and analogues	Amino acid metabolism	Lysine biosynthesis	map00300 Lysine biosynthesis; map01100 Metabolic pathways; map01120 Microbial metabolism in diverse environments; map01230 Biosynthesis of amino acids	7867684.569
6.135_595.3647444	POS	6.135	595.3647444	C15H25N5O15P2	Phosphoribulosylformimino-AICAR-P	6.26E-10	1.05E-06	NA	level4	HMDB	C04916	HMDB0012278	Nucleosides, nucleotides, and analogues	Imidazole ribonucleosides and ribonucleotides	1-ribosyl-imidazolecarboxamides	Imidazole and derivatives	Amino acid metabolism	Histidine metabolism	map00340 Histidine metabolism; map01100 Metabolic pathways; map01110 Biosynthesis of secondary metabolites; map01230 Biosynthesis of amino acids	24151210.48
9.243_550.4116902	POS	9.243	550.4116902	C17H29N4O8P2S	2-Methyl-1-hydroxybutyl-ThPP	9.90E-10	1.80E-06	NA	level4	HMDB	C15978	HMDB0012310	Organoheterocyclic compounds	Diazines	Pyrimidines and pyrimidine derivatives	Pyrimidines and pyrimidine derivatives	Amino acid metabolism	Valine, leucine and isoleucine degradation	map00280 Valine, leucine and isoleucine degradation	3539915.404
2.366_289.1484201	NEG	2.366	289.1484201	C6H15N4O5P	L-Phosphoarginine	1.33E-09	4.61E-06	NA	level4	HMDB	C05945	HMDB0029438	Organic acids and derivatives	Carboxylic acids and derivatives	Amino acids, peptides, and analogues	Amino acids, peptides, and analogues	Amino acid metabolism	Arginine and proline metabolism	map00330 Arginine and proline metabolism	4641649.812
7.539_273.2575308	POS	7.539	273.2575308	C13H18N2O2	4-Coumaroylputrescine	3.69E-10	1.35E-06	NA	level4	HMDB	C18326	HMDB0033461	Phenylpropanoids and polyketides	Cinnamic acids and derivatives	Hydroxycinnamic acids and derivatives	Polyketides[PK]	Amino acid metabolism	Arginine and proline metabolism	map00330 Arginine and proline metabolism; map01100 Metabolic pathways	6269789.539
3.396_265.1562045	POS	3.396	265.1562045	C6H15N2O6P	5-phosphonooxy-L-lysine	4.65E-10	1.76E-06	NA	level4	HMDB	C03366	HMDB0059600	Organic acids and derivatives	Carboxylic acids and derivatives	Amino acids, peptides, and analogues	Amino acids, peptides, and analogues	Amino acid metabolism	Lysine degradation	map00310 Lysine degradation; map01100 Metabolic pathways	32793756.57
9.260_927.6825133	POS	9.26	927.6825133	C27H42N7O20P3S	3-Oxoadipyl-CoA	4.14E-09	4.47E-06	NA	level4	HMDB	C02232	HMDB0060378	Lipids and lipid-like molecules	Fatty Acyls	Fatty acyl thioesters	Fatty acyls[FA]	Amino acid metabolism	Phenylalanine metabolism	map00360 Phenylalanine metabolism; map00362 Benzoate degradation; map00930 Caprolactam degradation; map01100 Metabolic pathways; map01120 Microbial metabolism in diverse environments	5120987.43
3.620_137.0972343	NEG	3.62	137.0972343	C6H8N2O3	2-Hydroxy-3-(1H-imidazol-5-yl)propanoic acid	1.04E-10	7.61E-07	NA	level4	HMDB	C05568	HMDB0253418	Organoheterocyclic compounds	Azoles	Imidazoles	Imidazoles	Amino acid metabolism	Histidine metabolism	map00340 Histidine metabolism; map01100 Metabolic pathways	892315451.5
6.293_338.2667045	POS	6.293	338.2667045	C16H13NO6	Avenanthramide K	5.65E-10	1.67E-06	NA	level4	HMDB	C00014	HMDB0301728	Phenylpropanoids and polyketides	Cinnamic acids and derivatives	Hydroxycinnamic acids and derivatives	Polyketides[PK]	Amino acid metabolism	Arginine biosynthesis	map00220 Arginine biosynthesis; map00230 Purine metabolism; map00250 Alanine, aspartate and glutamate metabolism; map00260 Glycine, serine and threonine metabolism; map00460 Cyanoamino acid metabolism; map00630 Glyoxylate and dicarboxylate metabolism; map00910 Nitrogen metabolism; map01100 Metabolic pathways; map01110 Biosynthesis of secondary metabolites; map01120 Microbial metabolism in diverse…	19217220.7
5.380_255.1392458	POS	5.38	255.1392458	C7H11O8P	Shikimic acid 3-phosphate	2.46E-10	9.63E-07	NA	level4	HMDB	C03175	HMDB0301781	Organic acids and derivatives	Organic phosphoric acids and derivatives	Phosphate esters	Organic acids	Amino acid metabolism	Phenylalanine, tyrosine and tryptophan biosynthesis	map00400 Phenylalanine, tyrosine and tryptophan biosynthesis; map01100 Metabolic pathways; map01110 Biosynthesis of secondary metabolites; map01230 Biosynthesis of amino acids	45115481.02
9.052_575.4189326	POS	9.052	575.4189326	C11H14NO6P	(1S,2R)-1-C-(indol-3-yl)glycerol 3-phosphate	2.67E-10	4.65E-07	NA	level4	HMDB	C03506	HMDB0303952	Organoheterocyclic compounds	Indoles and derivatives	Indoles	Indoles	Amino acid metabolism	Phenylalanine, tyrosine and tryptophan biosynthesis	map00400 Phenylalanine, tyrosine and tryptophan biosynthesis; map00402 Benzoxazinoid biosynthesis; map00403 Indole diterpene alkaloid biosynthesis; map00999 Biosynthesis of various plant secondary metabolites; map01063 Biosynthesis of alkaloids derived from shikimate pathway; map01100 Metabolic pathways; map01110 Biosynthesis of secondary metabolites; map01230 Biosynthesis of amino acids	15717450.49
2.604_204.1241643	NEG	2.604	204.1241643	C3H7NO5S	(R)-cysteate	6.89E-10	3.37E-06	NA	level4	HMDB	C00506	HMDB0303991	Organic acids and derivatives	Carboxylic acids and derivatives	Amino acids, peptides, and analogues	Amino acids, peptides, and analogues	Amino acid metabolism	Cysteine and methionine metabolism	map00270 Cysteine and methionine metabolism; map00430 Taurine and hypotaurine metabolism; map01100 Metabolic pathways; map04080 Neuroactive ligand-receptor interaction	611362359.4
5.643_333.1451379	NEG	5.643	333.1451379	C7H13O10P	3-deoxy-D-arabino-heptulosonate-7-phosphate	1.56E-09	4.68E-06	NA	level4	HMDB	C04691	HMDB0304124	Organic oxygen compounds	Organooxygen compounds	Carbohydrates and carbohydrate conjugates	Carbohydrates	Amino acid metabolism	Phenylalanine, tyrosine and tryptophan biosynthesis	map00400 Phenylalanine, tyrosine and tryptophan biosynthesis; map01070 Biosynthesis of plant hormones; map01100 Metabolic pathways; map01110 Biosynthesis of secondary metabolites; map01230 Biosynthesis of amino acids	69501305.2
4.973_204.1477365	POS	4.973	204.1477365	C6H12N3O4P	L-histidinol-phosphate	4.03E-10	1.98E-06	NA	level4	HMDB	C01100	HMDB0304403	Organic acids and derivatives	Organic phosphoric acids and derivatives	Phosphate esters	Organic acids	Amino acid metabolism	Histidine metabolism	map00340 Histidine metabolism; map01100 Metabolic pathways; map01110 Biosynthesis of secondary metabolites; map01230 Biosynthesis of amino acids	246902224
2.507_220.1174073	POS	2.507	220.1174073	C9H17NO5	Pantothenic acid	0.000328379	1.491833495	86.39174199	level1	BMDB	C00864	HMDB0000210	Organic oxygen compounds	Organooxygen compounds	Alcohols and polyols	Alcohols	Metabolism of other amino acids	beta-Alanine metabolism	map00410 beta-Alanine metabolism; map00770 Pantothenate and CoA biosynthesis; map01100 Metabolic pathways; map01110 Biosynthesis of secondary metabolites; map01240 Biosynthesis of cofactors; map04977 Vitamin digestion and absorption	719926501.2
0.940_130.0509829	POS	0.94	130.0509829	C5H7NO3	Pyroglutamic acid	7.78E-05	0.598571778	86.46135293	level1	BMDB	C01879	HMDB0000267	Organic acids and derivatives	Carboxylic acids and derivatives	Amino acids, peptides, and analogues	Amino acids, peptides, and analogues	Metabolism of other amino acids	Glutathione metabolism	map00480 Glutathione metabolism; map01100 Metabolic pathways	186916878.1
2.189_110.0315174	POS	2.189	110.0315174	C2H7NO2S	Hypotaurine	0.001307051	11.87888184	31.19592328	level3	BMDB	C00519	HMDB0000965	Organic acids and derivatives	Sulfinic acids and derivatives	Sulfinic acids	Organic acids	Metabolism of other amino acids	Taurine and hypotaurine metabolism	map00430 Taurine and hypotaurine metabolism; map01100 Metabolic pathways	160103062.3
5.288_109.1012235	POS	5.288	109.1012235	C4H8O	2-Methylpropanal	6.69E-05	0.613134765	45.2014765	level3	BMDB	C03219	HMDB0031243	Organic oxygen compounds	Organooxygen compounds	Carbonyl compounds	Carbonyl compounds	Metabolism of other amino acids	Cyanoamino acid metabolism	map00460 Cyanoamino acid metabolism; map00966 Glucosinolate biosynthesis; map01100 Metabolic pathways; map01110 Biosynthesis of secondary metabolites; map01210 2-Oxocarboxylic acid metabolism	806979935.7
3.055_262.1285549	POS	3.055	262.1285549	C11H19NO6	Lotaustralin	0.00215865	8.235083008	45.51212651	level3	BMDB	C08334	HMDB0033865	Organic oxygen compounds	Organooxygen compounds	Carbohydrates and carbohydrate conjugates	Carbohydrates	Metabolism of other amino acids	Cyanoamino acid metabolism	map00460 Cyanoamino acid metabolism; map01110 Biosynthesis of secondary metabolites	4743389537
0.842_125.9947678	NEG	0.842	125.9947678	C3 H7 N O2	DL-Alanine	0.000699547	5.552191163	38.23649816	level3	mzCloud	C01401	HMDB0062251	Organic acids and derivatives	Carboxylic acids and derivatives	Amino acids, peptides, and analogues	Amino acids, peptides, and analogues	Metabolism of other amino acids	Cyanoamino acid metabolism	map00460 Cyanoamino acid metabolism; map01100 Metabolic pathways	89733543.07
9.143_839.6114528	POS	9.143	839.6114528	C24H38N7O17P3S	Acrylyl-CoA	2.92E-09	3.47E-06	NA	level4	HMDB	C00894	HMDB0002307	Lipids and lipid-like molecules	Fatty Acyls	Fatty acyl thioesters	Fatty acyls[FA]	Metabolism of other amino acids	beta-Alanine metabolism	map00410 beta-Alanine metabolism; map00640 Propanoate metabolism; map00643 Styrene degradation; map00720 Carbon fixation pathways in prokaryotes; map01100 Metabolic pathways; map01120 Microbial metabolism in diverse environments; map01200 Carbon metabolism	7884633.155
0.589_191.0392638	POS	0.589	191.0392638	C3H7NO2Se	Selenocysteine	5.06E-10	2.65E-06	NA	level4	HMDB	C05688	HMDB0003288	Organic acids and derivatives	Carboxylic acids and derivatives	Amino acids, peptides, and analogues	Amino acids, peptides, and analogues	Metabolism of other amino acids	Selenocompound metabolism	map00450 Selenocompound metabolism; map01100 Metabolic pathways	3097324.107
2.550_241.1082212	NEG	2.55	241.1082212	C5H11NO2Se	Selenomethionine	5.41E-10	2.24E-06	NA	level4	HMDB	C05335	HMDB0003966	Organic acids and derivatives	Carboxylic acids and derivatives	Amino acids, peptides, and analogues	Amino acids, peptides, and analogues	Metabolism of other amino acids	Selenocompound metabolism	map00450 Selenocompound metabolism; map01100 Metabolic pathways	428162694.4
4.973_165.0771202	POS	4.973	165.0771202	C4H9NO2Se	Se-Methylselenocysteine	1.20E-10	7.26E-07	NA	level4	HMDB	C05689	HMDB0004113	Organic acids and derivatives	Carboxylic acids and derivatives	Amino acids, peptides, and analogues	Amino acids, peptides, and analogues	Metabolism of other amino acids	Selenocompound metabolism	map00450 Selenocompound metabolism; map01100 Metabolic pathways	38107661.27
4.491_205.0811835	POS	4.491	205.0811835	C4H9NO2Se	Selenohomocysteine	5.86E-10	2.86E-06	NA	level4	HMDB	C05698	HMDB0004119	Organic acids and derivatives	Carboxylic acids and derivatives	Amino acids, peptides, and analogues	Amino acids, peptides, and analogues	Metabolism of other amino acids	Selenocompound metabolism	map00450 Selenocompound metabolism; map01100 Metabolic pathways	26283116.12
8.490_314.1670126	NEG	8.49	314.1670126	C7H14N2O4Se	Selenocystathionine	6.67E-10	2.12E-06	NA	level4	HMDB	C05699	HMDB0006343	Organic acids and derivatives	Carboxylic acids and derivatives	Amino acids, peptides, and analogues	Amino acids, peptides, and analogues	Metabolism of other amino acids	Selenocompound metabolism	map00450 Selenocompound metabolism; map01100 Metabolic pathways	192199429.4
2.823_158.0975635	POS	2.823	158.0975635	C2H8NO3P	Ciliatine	5.15E-11	3.26E-07	NA	level4	HMDB	C03557	HMDB0011747	Organic acids and derivatives	Organic phosphonic acids and derivatives	Organic phosphonic acids	Organic acids	Metabolism of other amino acids	Phosphonate and phosphinate metabolism	map00440 Phosphonate and phosphinate metabolism; map01100 Metabolic pathways; map01120 Microbial metabolism in diverse environments; map02010 ABC transporters	20912374.05
2.740_127.0136175	POS	2.74	127.0136175	CH3O5P	Foscarnet	5.18E-10	4.07E-06	NA	level4	HMDB	C06456	HMDB0014670	Organic acids and derivatives	Organic phosphonic acids and derivatives	Organic phosphonic acids	Organic acids	Metabolism of other amino acids	Phosphonate and phosphinate metabolism	map00440 Phosphonate and phosphinate metabolism; map01110 Biosynthesis of secondary metabolites	7766950.551
2.189_127.0649212	POS	2.189	127.0649212	C2H6Se	Dimethyl selenide	5.51E-10	4.34E-06	NA	level4	HMDB	C02535	HMDB0033212	Organometallic compounds	Organometalloid compounds	Organoselenium compounds	Organoselenium compounds	Metabolism of other amino acids	Selenocompound metabolism	map00450 Selenocompound metabolism	42023181.9
0.589_147.0496186	POS	0.589	147.0496186	C3H9Se	Trimethylselenonium	1.51E-10	1.03E-06	NA	level4	HMDB	C18872	HMDB0042052	Organometallic compounds	Organometalloid compounds	Organoselenium compounds	Organoselenium compounds	Metabolism of other amino acids	Selenocompound metabolism	map00450 Selenocompound metabolism	13241903.81
9.598_454.2925211	NEG	9.598	454.2925211	C14H27N4O10P2	CMP-N-trimethyl-2-aminoethylphosphonate	2.19E-09	4.82E-06	NA	level4	HMDB	C05674	HMDB0060072	Organic oxygen compounds	Organooxygen compounds	Carbohydrates and carbohydrate conjugates	Carbohydrates	Metabolism of other amino acids	Phosphonate and phosphinate metabolism	map00440 Phosphonate and phosphinate metabolism; map01100 Metabolic pathways	8564778.267
7.182_165.1636256	POS	7.182	165.1636256	C5H9NO4	DL-Glutamate	4.44E-11	2.69E-07	NA	level4	HMDB	C00302	HMDB0060475	Organic acids and derivatives	Carboxylic acids and derivatives	Amino acids, peptides, and analogues	Amino acids, peptides, and analogues	Metabolism of other amino acids	Cyanoamino acid metabolism	map00460 Cyanoamino acid metabolism; map01100 Metabolic pathways	10159955.13
0.580_145.0343368	POS	0.58	145.0343368	CH4O2Se	Methylselenic acid	3.32E-11	2.29E-07	NA	level4	HMDB	C18902	HMDB0060489	Organic acids and derivatives	Seleninic acids and derivatives	NA	Organic acids	Metabolism of other amino acids	Selenocompound metabolism	map00450 Selenocompound metabolism	2140562.625
3.481_180.0429949	NEG	3.481	180.0429949	C4H6O3Se	Methylselenopyruvate	7.95E-10	4.42E-06	NA	level4	HMDB	C18904	HMDB0060490	Organic acids and derivatives	Keto acids and derivatives	Alpha-keto acids and derivatives	Organic acids	Metabolism of other amino acids	Selenocompound metabolism	map00450 Selenocompound metabolism	45027287.28
9.576_706.8585603	POS	9.576	706.8585603	C27H49N9O10S2	Trypanothione	6.80E-10	9.62E-07	NA	level4	HMDB	C02090	HMDB0060520	Organic acids and derivatives	Carboxylic acids and derivatives	Amino acids, peptides, and analogues	Amino acids, peptides, and analogues	Metabolism of other amino acids	Glutathione metabolism	map00480 Glutathione metabolism; map01100 Metabolic pathways	5895293.503

## Sheet: Carbohydrate metabolism
Metabolite ID	Ion Mode	RT	CalcMz	Formula	Name	Delta Mass Da	Delta Mass ppm	Match	Level	Database	KEGG ID	HMDB ID	Super Class	Sub Class	Class	Final Class	Super Pathway	Sub Pathway	Pathway	25NP05310001
0.688_102.9569365	NEG	0.688	102.9569365	C4H8O3	3-Hydroxybutyric acid	0.000116592	1.132434083	72.04214129	level1	BMDB	C01089	HMDB0000011	Organic acids and derivatives	Hydroxy acids and derivatives	Beta hydroxy acids and derivatives	Organic acids	Carbohydrate metabolism	Butanoate metabolism	map00650 Butanoate metabolism; map01100 Metabolic pathways; map04024 cAMP signaling pathway	85932157.76
1.710_89.1151724	POS	1.71	89.1151724	C4H8O2	Butyric acid	0.000204567	2.29553833	68.06252281	level1	BMDB	C00246	HMDB0000039	Lipids and lipid-like molecules	Fatty Acyls	Fatty acids and conjugates	Fatty acyls[FA]	Carbohydrate metabolism	Butanoate metabolism	map00650 Butanoate metabolism; map01100 Metabolic pathways; map04973 Carbohydrate digestion and absorption; map04974 Protein digestion and absorption	279772256.9
0.635_117.0194191	NEG	0.635	117.0194191	C4H6O4	Succinic acid	0.000148204	1.2664917	87.10940265	level1	BMDB	C00042	HMDB0000254	Organic acids and derivatives	Carboxylic acids and derivatives	Dicarboxylic acids and derivatives	Organic acids	Carbohydrate metabolism	Citrate cycle (TCA cycle)	map00020 Citrate cycle (TCA cycle); map00190 Oxidative phosphorylation; map00250 Alanine, aspartate and glutamate metabolism; map00310 Lysine degradation; map00350 Tyrosine metabolism; map00360 Phenylalanine metabolism; map00361 Chlorocyclohexane and chlorobenzene degradation; map00620 Pyruvate metabolism; map00630 Glyoxylate and dicarboxylate metabolism; map00640 Propanoate metabolism; map00650 …	5733391643
0.912_135.0313320	NEG	0.912	135.031332	C4H8O5	Threonic acid	0.00017979	1.331469728	72.15060515	level1	BMDB	C01620	HMDB0000943	Organic oxygen compounds	Organooxygen compounds	Carbohydrates and carbohydrate conjugates	Carbohydrates	Carbohydrate metabolism	Ascorbate and aldarate metabolism	map00053 Ascorbate and aldarate metabolism; map01100 Metabolic pathways	67961246.18
0.753_325.1116242	POS	0.753	325.1116242	C12H22O11	Trehalose	0.00014703	0.452246095	86.09554107	level1	BMDB	C01083	HMDB0000975	Organic oxygen compounds	Organooxygen compounds	Carbohydrates and carbohydrate conjugates	Carbohydrates	Carbohydrate metabolism	Starch and sucrose metabolism	map00500 Starch and sucrose metabolism; map01100 Metabolic pathways; map01110 Biosynthesis of secondary metabolites; map02010 ABC transporters; map02060 Phosphotransferase system (PTS)	18512238.73
0.812_177.0405498	NEG	0.812	177.0405498	C6H10O6	L-Gulonolactone	9.62E-05	0.543493653	70.71042886	level1	BMDB	C01040	HMDB0003466	Organoheterocyclic compounds	Lactones	Gamma butyrolactones	Gamma butyrolactones	Carbohydrate metabolism	Ascorbate and aldarate metabolism	map00053 Ascorbate and aldarate metabolism; map01100 Metabolic pathways; map01240 Biosynthesis of cofactors	383558375.5
0.742_105.0194149	NEG	0.742	105.0194149	C3 H6 O4	(2R)-2,3-Dihydroxypropanoic acid	0.000119063	1.133728027	86.48023858	level2	mzCloud	C00258	HMDB0000139	Organic oxygen compounds	Organooxygen compounds	Carbohydrates and carbohydrate conjugates	Carbohydrates	Carbohydrate metabolism	Pentose phosphate pathway	map00030 Pentose phosphate pathway; map00260 Glycine, serine and threonine metabolism; map00561 Glycerolipid metabolism; map00630 Glyoxylate and dicarboxylate metabolism; map00680 Methane metabolism; map01100 Metabolic pathways; map01110 Biosynthesis of secondary metabolites; map01120 Microbial metabolism in diverse environments; map01200 Carbon metabolism	109771994.9
0.735_377.0856501	NEG	0.735	377.0856501	C12H22O11	alpha-Lactose	5.65E-05	0.149780273	85.01777882	level2	mzCloud	C00243	HMDB0000186	Organic oxygen compounds	Organooxygen compounds	Carbohydrates and carbohydrate conjugates	Carbohydrates	Carbohydrate metabolism	Galactose metabolism	map00052 Galactose metabolism; map01100 Metabolic pathways; map02010 ABC transporters; map02060 Phosphotransferase system (PTS); map04973 Carbohydrate digestion and absorption	122409124.6
0.619_191.0198812	NEG	0.619	191.0198812	C5 H6 O5	2-Oxoglutaric acid	0.000161068	0.843200683	80.09669369	level2	mzCloud	C00026	HMDB0000208	Organic acids and derivatives	Keto acids and derivatives	Gamma-keto acids and derivatives	Organic acids	Carbohydrate metabolism	Citrate cycle (TCA cycle)	map00020 Citrate cycle (TCA cycle); map00040 Pentose and glucuronate interconversions; map00053 Ascorbate and aldarate metabolism; map00220 Arginine biosynthesis; map00250 Alanine, aspartate and glutamate metabolism; map00300 Lysine biosynthesis; map00310 Lysine degradation; map00340 Histidine metabolism; map00365 Furfural degradation; map00430 Taurine and hypotaurine metabolism; map00470 D-Amino…	17050672.27
2.835_111.0200877	NEG	2.835	111.0200877	C17 H27 N3 O17 P2	UDP-N-acetylglucosamine	0.000153153	1.379510498	84.43545108	level2	mzCloud	C00043	HMDB0000290	Nucleosides, nucleotides, and analogues	Pyrimidine nucleotides	Pyrimidine nucleotide sugars	Nucleic acids and analogues	Carbohydrate metabolism	Amino sugar and nucleotide sugar metabolism	map00520 Amino sugar and nucleotide sugar metabolism; map00524 Neomycin, kanamycin and gentamicin biosynthesis; map00540 Lipopolysaccharide biosynthesis; map00541 O-Antigen nucleotide sugar biosynthesis; map00550 Peptidoglycan biosynthesis; map00552 Teichoic acid biosynthesis; map00552(G10610) Teichoic acid biosynthesis; map00563(G10610) Glycosylphosphatidylinositol (GPI)-anchor biosynthesis; map…	515656243.9
3.703_87.0438900	POS	3.703	87.04389	C4 H8 O3	4-Hydroxybutyric acid (GHB)	0.000107494	1.234942627	78.79497034	level2	mzCloud	C00989	HMDB0000710	Lipids and lipid-like molecules	Fatty Acyls	Fatty acids and conjugates	Fatty acyls[FA]	Carbohydrate metabolism	Butanoate metabolism	map00650 Butanoate metabolism; map00720 Carbon fixation pathways in prokaryotes; map01100 Metabolic pathways; map01120 Microbial metabolism in diverse environments; map01200 Carbon metabolism	173934381.5
8.212_139.0029066	POS	8.212	139.0029066	C6H6O6	trans-Aconitic acid	8.62E-06	0.062011718	73.55966766	level2	BMDB	C02341	HMDB0000958	Organic acids and derivatives	Carboxylic acids and derivatives	Tricarboxylic acids and derivatives	Organic acids	Carbohydrate metabolism	C5-Branched dibasic acid metabolism	map00660 C5-Branched dibasic acid metabolism; map01100 Metabolic pathways	59535621.14
0.753_522.2075672	POS	0.753	522.2075672	C18 H32 O16	D-Raffinose	0.002287101	4.379678037	84.96941688	level2	mzCloud	C00492	HMDB0003213	Organic oxygen compounds	Organooxygen compounds	Carbohydrates and carbohydrate conjugates	Carbohydrates	Carbohydrate metabolism	Galactose metabolism	map00052 Galactose metabolism; map01100 Metabolic pathways; map02010 ABC transporters	23871994
1.903_203.1022302	POS	1.903	203.1022302	C6H13NO5	beta-D-Galactosamine	0.001032948	5.08585205	64.44100809	level2	BMDB	C02262	HMDB0245095	Organic oxygen compounds	Organooxygen compounds	Carbohydrates and carbohydrate conjugates	Carbohydrates	Carbohydrate metabolism	Galactose metabolism	map00052 Galactose metabolism; map01100 Metabolic pathways; map02060 Phosphotransferase system (PTS)	247417544.4
0.769_198.0987663	POS	0.769	198.0987663	C6 H12 O6	D-(+)-Glucose	0.000454498	2.294299317	85.19708077	level2	mzCloud	C00031	NA	Carbohydrates	Monosaccharides	Aldoses [Fig]	Carbohydrates	Carbohydrate metabolism	Glycolysis / Gluconeogenesis	map00010 Glycolysis / Gluconeogenesis; map00030 Pentose phosphate pathway; map00052 Galactose metabolism; map00500 Starch and sucrose metabolism; map00520 Amino sugar and nucleotide sugar metabolism; map00521 Streptomycin biosynthesis; map00524 Neomycin, kanamycin and gentamicin biosynthesis; map00901 Indole alkaloid biosynthesis; map01100 Metabolic pathways; map01110 Biosynthesis of secondary me…	292875104.2
0.696_148.9801808	NEG	0.696	148.9801808	C5H10O5	D-Xylose	0.0002345	1.574035645	48.75101216	level3	BMDB	C00181	HMDB0000098	Organic oxygen compounds	Organooxygen compounds	Carbohydrates and carbohydrate conjugates	Carbohydrates	Carbohydrate metabolism	Pentose and glucuronate interconversions	map00040 Pentose and glucuronate interconversions; map00520 Amino sugar and nucleotide sugar metabolism; map01100 Metabolic pathways; map02010 ABC transporters	19436783.89
0.742_181.0719014	NEG	0.742	181.0719014	C6 H14 O6	Dulcitol	0.000167522	0.925170898	57.43394532	level3	mzCloud	C01697	HMDB0000107	Organic oxygen compounds	Organooxygen compounds	Carbohydrates and carbohydrate conjugates	Carbohydrates	Carbohydrate metabolism	Galactose metabolism	map00052 Galactose metabolism; map01100 Metabolic pathways; map02060 Phosphotransferase system (PTS)	38489138.75
0.735_135.0122731	NEG	0.735	135.0122731	C4H4O4	Fumaric acid	0.000588426	4.358312988	36.85316769	level3	BMDB	C00122	HMDB0000134	Organic acids and derivatives	Carboxylic acids and derivatives	Dicarboxylic acids and derivatives	Organic acids	Carbohydrate metabolism	Citrate cycle (TCA cycle)	map00020 Citrate cycle (TCA cycle); map00190 Oxidative phosphorylation; map00220 Arginine biosynthesis; map00250 Alanine, aspartate and glutamate metabolism; map00350 Tyrosine metabolism; map00360 Phenylalanine metabolism; map00620 Pyruvate metabolism; map00643 Styrene degradation; map00650 Butanoate metabolism; map00720 Carbon fixation pathways in prokaryotes; map00760 Nicotinate and nicotinamid…	21000062.98
2.404_199.0249075	NEG	2.404	199.0249075	C6H10O6	Gluconolactone	0.001036868	5.20974121	39.39020762	level3	BMDB	C00198	HMDB0000150	Organic oxygen compounds	Organooxygen compounds	Carbohydrates and carbohydrate conjugates	Carbohydrates	Carbohydrate metabolism	Pentose phosphate pathway	map00030 Pentose phosphate pathway; map01100 Metabolic pathways; map01110 Biosynthesis of secondary metabolites; map01120 Microbial metabolism in diverse environments; map01200 Carbon metabolism	43746857.47
0.627_133.0143770	NEG	0.627	133.014377	C4 H6 O5	L-(-)-Malic acid	0.000206836	1.554992675	55.06766313	level3	mzCloud	C00149	HMDB0000156	Organic acids and derivatives	Hydroxy acids and derivatives	Beta hydroxy acids and derivatives	Organic acids	Carbohydrate metabolism	Citrate cycle (TCA cycle)	map00020 Citrate cycle (TCA cycle); map00620 Pyruvate metabolism; map00630 Glyoxylate and dicarboxylate metabolism; map00680 Methane metabolism; map00710 Carbon fixation in photosynthetic organisms; map00720 Carbon fixation pathways in prokaryotes; map01060 Biosynthesis of plant secondary metabolites; map01061 Biosynthesis of phenylpropanoids; map01062 Biosynthesis of terpenoids and steroids; map…	36273614.89
2.281_183.0663747	NEG	2.281	183.0663747	C6 H12 O5	L(-)-Fucose	0.000691844	3.779199217	39.54753842	level3	mzCloud	C01019	HMDB0000174	Organic oxygen compounds	Organooxygen compounds	Carbohydrates and carbohydrate conjugates	Carbohydrates	Carbohydrate metabolism	Fructose and mannose metabolism	map00051 Fructose and mannose metabolism; map00520 Amino sugar and nucleotide sugar metabolism; map01100 Metabolic pathways; map01120 Microbial metabolism in diverse environments; map01250 Biosynthesis of nucleotide sugars; map02020 Two-component system; map02024 Quorum sensing; map04625 C-type lectin receptor signaling pathway	153626583.1
0.704_219.0253671	POS	0.704	219.0253671	C6H12O6	myo-Inositol	0.000919757	4.199316405	43.83841698	level3	BMDB	C00137	HMDB0000211	Organic oxygen compounds	Organooxygen compounds	Alcohols and polyols	Alcohols	Carbohydrate metabolism	Galactose metabolism	map00052 Galactose metabolism; map00053 Ascorbate and aldarate metabolism; map00521 Streptomycin biosynthesis; map00562 Inositol phosphate metabolism; map01100 Metabolic pathways; map01110 Biosynthesis of secondary metabolites; map01120 Microbial metabolism in diverse environments; map01250 Biosynthesis of nucleotide sugars; map02010 ABC transporters; map04070 Phosphatidylinositol signaling system	26609616
1.335_202.0722058	NEG	1.335	202.0722058	C8H15NO6	N-Acetyl-D-glucosamine	9.67E-05	0.478295898	43.10145786	level3	BMDB	C00140	HMDB0000215	Organic oxygen compounds	Organooxygen compounds	Carbohydrates and carbohydrate conjugates	Carbohydrates	Carbohydrate metabolism	Amino sugar and nucleotide sugar metabolism	map00520 Amino sugar and nucleotide sugar metabolism; map01100 Metabolic pathways; map01250 Biosynthesis of nucleotide sugars; map02010 ABC transporters; map02060 Phosphotransferase system (PTS)	90954017.92
7.381_409.0682639	POS	7.381	409.0682639	C12H22O11	Sucrose	0.000594216	1.452609591	38.32066091	level3	BMDB	C00089	HMDB0000258	Organic oxygen compounds	Organooxygen compounds	Carbohydrates and carbohydrate conjugates	Carbohydrates	Carbohydrate metabolism	Galactose metabolism	map00052 Galactose metabolism; map00500 Starch and sucrose metabolism; map01100 Metabolic pathways; map01110 Biosynthesis of secondary metabolites; map02010 ABC transporters; map02060 Phosphotransferase system (PTS); map04742 Taste transduction; map04973 Carbohydrate digestion and absorption	4149193.239
0.688_149.0456337	NEG	0.688	149.0456337	C5 H10 O5	D-(-)-Ribose	4.45E-05	0.29852295	49.21211629	level3	mzCloud	C00121	HMDB0000283	Organic oxygen compounds	Organooxygen compounds	Carbohydrates and carbohydrate conjugates	Carbohydrates	Carbohydrate metabolism	Pentose phosphate pathway	map00030 Pentose phosphate pathway; map01100 Metabolic pathways; map02010 ABC transporters; map02030 Bacterial chemotaxis	37728974.64
2.489_233.0125218	NEG	2.489	233.0125218	C6H12O7	Gluconic acid	0.00292499	12.55292969	29.72532708	level3	BMDB	C00257	HMDB0000625	Organic oxygen compounds	Organooxygen compounds	Carbohydrates and carbohydrate conjugates	Carbohydrates	Carbohydrate metabolism	Pentose phosphate pathway	map00030 Pentose phosphate pathway; map01100 Metabolic pathways; map01110 Biosynthesis of secondary metabolites; map01120 Microbial metabolism in diverse environments; map01200 Carbon metabolism	143254476.9
2.766_161.0439130	NEG	2.766	161.043913	C6 H12 O6	D-(-)-Fructose	6.27E-05	0.389465333	45.26913291	level3	mzCloud	C02336	HMDB0000660	Organic oxygen compounds	Organooxygen compounds	Carbohydrates and carbohydrate conjugates	Carbohydrates	Carbohydrate metabolism	Amino sugar and nucleotide sugar metabolism	map00520 Amino sugar and nucleotide sugar metabolism; map01250 Biosynthesis of nucleotide sugars	277316584.3
2.143_229.0717239	NEG	2.143	229.0717239	C6H10O8	Glucaric acid	0.001131822	4.940905762	38.88307512	level3	BMDB	C00818	HMDB0000663	Organic oxygen compounds	Organooxygen compounds	Carbohydrates and carbohydrate conjugates	Carbohydrates	Carbohydrate metabolism	Ascorbate and aldarate metabolism	map00053 Ascorbate and aldarate metabolism; map01100 Metabolic pathways	218389701.7
1.812_201.0769517	NEG	1.812	201.0769517	C6 H14 O6	D-(-)-Mannitol	0.000783383	3.895935058	41.22287284	level3	mzCloud	C00392	HMDB0000765	Organic oxygen compounds	Organooxygen compounds	Carbohydrates and carbohydrate conjugates	Carbohydrates	Carbohydrate metabolism	Fructose and mannose metabolism	map00051 Fructose and mannose metabolism; map01100 Metabolic pathways; map02010 ABC transporters; map02060 Phosphotransferase system (PTS)	145266899.5
3.789_398.1028426	NEG	3.789	398.1028426	C13 H21 N3 O8 S	S-Lactoylglutathione	0.001369402	3.439819335	47.86736601	level3	mzCloud	C03451	HMDB0001066	Organic acids and derivatives	Carboxylic acids and derivatives	Amino acids, peptides, and analogues	Amino acids, peptides, and analogues	Carbohydrate metabolism	Pyruvate metabolism	map00620 Pyruvate metabolism; map01100 Metabolic pathways	4676402.151
0.927_306.0578382	NEG	0.927	306.0578382	C7 H15 O10 P	D-Sedoheptulose 7-phosphate	0.001178099	3.849267578	40.37352214	level3	mzCloud	C05382	HMDB0001068	Organic oxygen compounds	Organooxygen compounds	Carbohydrates and carbohydrate conjugates	Carbohydrates	Carbohydrate metabolism	Pentose phosphate pathway	map00030 Pentose phosphate pathway; map00540 Lipopolysaccharide biosynthesis; map00710 Carbon fixation in photosynthetic organisms; map01100 Metabolic pathways; map01110 Biosynthesis of secondary metabolites; map01120 Microbial metabolism in diverse environments; map01200 Carbon metabolism; map01230 Biosynthesis of amino acids; map01250 Biosynthesis of nucleotide sugars	33913376.76
2.582_226.0701428	POS	2.582	226.0701428	C8H15NO6	N-Acetylmannosamine	0.000997339	4.4116333	40.90290195	level3	BMDB	C00645	HMDB0001129	Organic oxygen compounds	Organooxygen compounds	Carbohydrates and carbohydrate conjugates	Carbohydrates	Carbohydrate metabolism	Amino sugar and nucleotide sugar metabolism	map00520 Amino sugar and nucleotide sugar metabolism; map00541 O-Antigen nucleotide sugar biosynthesis; map01100 Metabolic pathways; map01250 Biosynthesis of nucleotide sugars	176517526.2
2.066_459.0385420	NEG	2.066	459.038542	C5 H11 O8 P	D-Ribose-1-phosphate	0.006434904	14.01822227	24.88730838	level3	mzCloud	C00620	HMDB0001489	Organic oxygen compounds	Organooxygen compounds	Carbohydrates and carbohydrate conjugates	Carbohydrates	Carbohydrate metabolism	Pentose phosphate pathway	map00030 Pentose phosphate pathway; map00230 Purine metabolism; map01100 Metabolic pathways	3880416.466
0.827_134.0822752	POS	0.827	134.0822752	C5H12O5	L-Arabitol	0.000405599	3.025	38.52229107	level3	BMDB	C00532	HMDB0001851	Organic oxygen compounds	Organooxygen compounds	Carbohydrates and carbohydrate conjugates	Carbohydrates	Carbohydrate metabolism	Pentose and glucuronate interconversions	map00040 Pentose and glucuronate interconversions; map01100 Metabolic pathways	2571495058
1.450_117.0550920	POS	1.45	117.055092	C5H12O5	D-Xylitol	0.000100153	0.855603028	44.62178368	level3	BMDB	C00379	HMDB0002917	Organic oxygen compounds	Organooxygen compounds	Carbohydrates and carbohydrate conjugates	Carbohydrates	Carbohydrate metabolism	Pentose and glucuronate interconversions	map00040 Pentose and glucuronate interconversions; map01100 Metabolic pathways; map02010 ABC transporters	143517860.1
1.979_99.0438833	POS	1.979	99.0438833	C5H10O4	Deoxyribose	5.42E-05	0.546795654	41.65930771	level3	BMDB	C01801	HMDB0003224	Organic oxygen compounds	Organooxygen compounds	Carbohydrates and carbohydrate conjugates	Carbohydrates	Carbohydrate metabolism	Pentose phosphate pathway	map00030 Pentose phosphate pathway; map01100 Metabolic pathways	1213299912
2.543_195.0300014	NEG	2.543	195.0300014	C6 H8 O6	Glucuronic acid-3,6-lactone	0.000785339	4.026757812	38.44224914	level3	mzCloud	C02670	HMDB0006355	Organoheterocyclic compounds	Furofurans	Isosorbides	Isosorbides	Carbohydrate metabolism	Ascorbate and aldarate metabolism	map00053 Ascorbate and aldarate metabolism; map01100 Metabolic pathways	115134518.1
2.063_178.0715993	POS	2.063	178.0715993	C6H13NO6	D-Glucosaminic acid	0.00080214	4.504589845	46.87719296	level3	BMDB	C03752	HMDB0341308	Carbohydrates	Monosaccharides	Sugar acids [Fig]	Carbohydrates	Carbohydrate metabolism	Pentose phosphate pathway	map00030 Pentose phosphate pathway; map01100 Metabolic pathways; map01120 Microbial metabolism in diverse environments; map02060 Phosphotransferase system (PTS)	35749467.17
5.736_299.1036564	NEG	5.736	299.1036564	C5 H10 O5	D-(-)-Lyxose	0.002797992	9.354589845	35.84449843	level3	mzCloud	C00476	NA	Carbohydrates	Monosaccharides	Aldoses [Fig]	Carbohydrates	Carbohydrate metabolism	Pentose and glucuronate interconversions	map00040 Pentose and glucuronate interconversions	65634038.53
4.420_311.0560032	NEG	4.42	311.0560032	C2H5O6P	Phosphoglycolic acid	1.20E-09	3.87E-06	NA	level4	HMDB	C00988	HMDB0000816	Organic acids and derivatives	Organic phosphoric acids and derivatives	Phosphate esters	Organic acids	Carbohydrate metabolism	Glyoxylate and dicarboxylate metabolism	map00630 Glyoxylate and dicarboxylate metabolism; map01100 Metabolic pathways; map01110 Biosynthesis of secondary metabolites; map01200 Carbon metabolism	60591763.05
6.451_653.4143588	POS	6.451	653.4143588	C20H31N4O16P	Cytidine 5'-monophosphate-N-acetylneuraminic acid	4.41E-10	6.75E-07	NA	level4	HMDB	C00128	HMDB0001176	Nucleosides, nucleotides, and analogues	Pyrimidine nucleotides	Pyrimidine nucleotide sugars	Nucleic acids and analogues	Carbohydrate metabolism	Amino sugar and nucleotide sugar metabolism	map00520 Amino sugar and nucleotide sugar metabolism; map00541 O-Antigen nucleotide sugar biosynthesis; map01100 Metabolic pathways; map01250 Biosynthesis of nucleotide sugars	24255365.84
8.869_842.6091153	POS	8.869	842.6091153	C23H38N7O17P3S	Acetyl-CoA	4.10E-09	4.87E-06	NA	level4	HMDB	C00024	HMDB0001206	Organic oxygen compounds	Organooxygen compounds	Carbohydrates and carbohydrate conjugates	Carbohydrates	Carbohydrate metabolism	Glycolysis / Gluconeogenesis	map00010 Glycolysis / Gluconeogenesis; map00020 Citrate cycle (TCA cycle); map00061 Fatty acid biosynthesis; map00062 Fatty acid elongation; map00071 Fatty acid degradation; map00254 Aflatoxin biosynthesis; map00280 Valine, leucine and isoleucine degradation; map00290 Valine, leucine and isoleucine biosynthesis; map00300 Lysine biosynthesis; map00310 Lysine degradation; map00360 Phenylalanine met…	1427832.687
1.650_219.1067509	NEG	1.65	219.1067509	C6H6O6	Dehydroascorbic acid	8.71E-10	3.97E-06	NA	level4	HMDB	C05422	HMDB0001264	Organoheterocyclic compounds	Lactones	Gamma butyrolactones	Gamma butyrolactones	Carbohydrate metabolism	Ascorbate and aldarate metabolism	map00053 Ascorbate and aldarate metabolism; map00480 Glutathione metabolism; map01100 Metabolic pathways	18897039.15
3.753_201.0906004	POS	3.753	201.0906004	C4H9O7P	D-Erythrose 4-phosphate	1.00E-09	4.97E-06	NA	level4	HMDB	C00279	HMDB0001321	Organic oxygen compounds	Organooxygen compounds	Carbohydrates and carbohydrate conjugates	Carbohydrates	Carbohydrate metabolism	Pentose phosphate pathway	map00030 Pentose phosphate pathway; map00400 Phenylalanine, tyrosine and tryptophan biosynthesis; map00710 Carbon fixation in photosynthetic organisms; map00750 Vitamin B6 metabolism; map00997 Biosynthesis of various other secondary metabolites; map00998 Biosynthesis of various antibiotics; map01060 Biosynthesis of plant secondary metabolites; map01061 Biosynthesis of phenylpropanoids; map01063 B…	17133120.94
4.342_448.3037317	POS	4.342	448.3037317	C12H19N4O7P2S	Thiamine pyrophosphate	3.83E-11	8.54E-08	NA	level4	HMDB	C00068	HMDB0001372	Organoheterocyclic compounds	Diazines	Pyrimidines and pyrimidine derivatives	Pyrimidines and pyrimidine derivatives	Carbohydrate metabolism	Glycolysis / Gluconeogenesis	map00010 Glycolysis / Gluconeogenesis; map00020 Citrate cycle (TCA cycle); map00280 Valine, leucine and isoleucine degradation; map00620 Pyruvate metabolism; map00640 Propanoate metabolism; map00730 Thiamine metabolism; map01100 Metabolic pathways; map01240 Biosynthesis of cofactors; map04977 Vitamin digestion and absorption	9028345.148
1.773_169.0507777	NEG	1.773	169.0507777	C3H7O6P	Dihydroxyacetone phosphate	7.78E-10	4.60E-06	NA	level4	HMDB	C00111	HMDB0001473	Organic oxygen compounds	Organooxygen compounds	Carbohydrates and carbohydrate conjugates	Carbohydrates	Carbohydrate metabolism	Glycolysis / Gluconeogenesis	map00010 Glycolysis / Gluconeogenesis; map00040 Pentose and glucuronate interconversions; map00051 Fructose and mannose metabolism; map00052 Galactose metabolism; map00561 Glycerolipid metabolism; map00562 Inositol phosphate metabolism; map00564 Glycerophospholipid metabolism; map00630 Glyoxylate and dicarboxylate metabolism; map00640 Propanoate metabolism; map00680 Methane metabolism; map00710 C…	55042426.55
5.156_131.0684366	POS	5.156	131.0684366	C4H4O6	Dihydroxyfumaric acid	1.97E-10	1.50E-06	NA	level4	HMDB	C00975	HMDB0002050	Organic acids and derivatives	Keto acids and derivatives	Short-chain keto acids and derivatives	Organic acids	Carbohydrate metabolism	Glyoxylate and dicarboxylate metabolism	map00630 Glyoxylate and dicarboxylate metabolism; map01100 Metabolic pathways	120436103
8.944_840.6020038	POS	8.944	840.6020038	C24H40N7O18P3S	Lactyl-CoA	2.80E-09	3.33E-06	NA	level4	HMDB	C00827	HMDB0002346	Lipids and lipid-like molecules	Fatty Acyls	Fatty acyl thioesters	Fatty acyls[FA]	Carbohydrate metabolism	Propanoate metabolism	map00640 Propanoate metabolism; map00643 Styrene degradation; map01100 Metabolic pathways; map01120 Microbial metabolism in diverse environments	3389072.045
5.139_598.3493571	POS	5.139	598.3493571	C15H25N3O16P2	CDP-glucose	1.66E-09	2.77E-06	NA	level4	HMDB	C00501	HMDB0003369	Nucleosides, nucleotides, and analogues	Pyrimidine nucleotides	Pyrimidine nucleotide sugars	Nucleic acids and analogues	Carbohydrate metabolism	Starch and sucrose metabolism	map00500 Starch and sucrose metabolism; map00520 Amino sugar and nucleotide sugar metabolism; map00541 O-Antigen nucleotide sugar biosynthesis; map01100 Metabolic pathways; map01250 Biosynthesis of nucleotide sugars	5048255.116
8.720_452.3648380	POS	8.72	452.364838	C14H23N4O8P2S	2-(a-Hydroxyethyl)thiamine diphosphate	5.98E-10	1.32E-06	NA	level4	HMDB	C05125	HMDB0003904	Organoheterocyclic compounds	Diazines	Pyrimidines and pyrimidine derivatives	Pyrimidines and pyrimidine derivatives	Carbohydrate metabolism	Glycolysis / Gluconeogenesis	map00010 Glycolysis / Gluconeogenesis; map00020 Citrate cycle (TCA cycle); map00620 Pyruvate metabolism; map01100 Metabolic pathways	24275535.01
4.659_309.0880607	NEG	4.659	309.0880607	C6H11O10P	D-Glucuronic acid 1-phosphate	9.23E-11	2.99E-07	NA	level4	HMDB	C05385	HMDB0003976	Organic oxygen compounds	Organooxygen compounds	Carbohydrates and carbohydrate conjugates	Carbohydrates	Carbohydrate metabolism	Pentose and glucuronate interconversions	map00040 Pentose and glucuronate interconversions; map00053 Ascorbate and aldarate metabolism; map00520 Amino sugar and nucleotide sugar metabolism; map01100 Metabolic pathways; map01250 Biosynthesis of nucleotide sugars	78702430.11
9.243_683.1667950	POS	9.243	683.166795	C12H24O22P4	Phosphatidylinositol-3,4,5-trisphosphate	2.30E-09	3.36E-06	NA	level4	HMDB	C05981	HMDB0004249	Organic oxygen compounds	Organooxygen compounds	Alcohols and polyols	Alcohols	Carbohydrate metabolism	Inositol phosphate metabolism	map00562 Inositol phosphate metabolism; map01100 Metabolic pathways; map01521 EGFR tyrosine kinase inhibitor resistance; map04012 ErbB signaling pathway; map04014 Ras signaling pathway; map04062 Chemokine signaling pathway; map04068 FoxO signaling pathway; map04070 Phosphatidylinositol signaling system; map04071 Sphingolipid signaling pathway; map04072 Phospholipase D signaling pathway; map04140 …	9079345.808
8.237_528.4108236	POS	8.237	528.4108236	C16H25N4O10P2S	3-Carboxy-1-hydroxypropylthiamine diphosphate	2.36E-11	4.47E-08	NA	level4	HMDB	C05381	HMDB0006744	Organoheterocyclic compounds	Diazines	Pyrimidines and pyrimidine derivatives	Pyrimidines and pyrimidine derivatives	Carbohydrate metabolism	Citrate cycle (TCA cycle)	map00020 Citrate cycle (TCA cycle)	18380818.77
5.380_568.3383307	POS	5.38	568.3383307	C15H24N2O16P2	UDP-L-rhamnose	1.56E-09	2.75E-06	NA	level4	HMDB	C02199	HMDB0012305	Nucleosides, nucleotides, and analogues	Pyrimidine nucleotides	Pyrimidine nucleotide sugars	Nucleic acids and analogues	Carbohydrate metabolism	Amino sugar and nucleotide sugar metabolism	map00520 Amino sugar and nucleotide sugar metabolism; map01100 Metabolic pathways; map01250 Biosynthesis of nucleotide sugars	17630578.43
3.703_371.3575097	POS	3.703	371.3575097	C14H26O11	Cellulose, microcrystalline	1.10E-10	2.95E-07	NA	level4	HMDB	C00760	HMDB0032197	Organic oxygen compounds	Organooxygen compounds	Carbohydrates and carbohydrate conjugates	Carbohydrates	Carbohydrate metabolism	Starch and sucrose metabolism	map00500 Starch and sucrose metabolism; map01100 Metabolic pathways; map04973 Carbohydrate digestion and absorption	5392069.148
3.686_388.2973756	POS	3.686	388.2973756	C12H18O13	4-O-alpha-D-Galactopyranuronosyl-D-galacturonic acid	4.94E-10	1.27E-06	NA	level4	HMDB	C02273	HMDB0039721	Organic oxygen compounds	Organooxygen compounds	Carbohydrates and carbohydrate conjugates	Carbohydrates	Carbohydrate metabolism	Pentose and glucuronate interconversions	map00040 Pentose and glucuronate interconversions; map01100 Metabolic pathways; map02010 ABC transporters	9158668.492
7.680_334.2218029	POS	7.68	334.2218029	C8H16NO9P	N-acetyl-alpha-D-galactosamine 1-phosphate	8.79E-11	2.63E-07	NA	level4	HMDB	C18060	HMDB0059626	Organic oxygen compounds	Organooxygen compounds	Carbohydrates and carbohydrate conjugates	Carbohydrates	Carbohydrate metabolism	Amino sugar and nucleotide sugar metabolism	map00520 Amino sugar and nucleotide sugar metabolism; map01100 Metabolic pathways; map01250 Biosynthesis of nucleotide sugars	2268233.965
1.903_219.0913310	POS	1.903	219.091331	C3H7O7P	D-Glycerate 3-phosphate	1.16E-10	5.29E-07	NA	level4	HMDB	C00197	HMDB0060180	Organic oxygen compounds	Organooxygen compounds	Carbohydrates and carbohydrate conjugates	Carbohydrates	Carbohydrate metabolism	Glycolysis / Gluconeogenesis	map00010 Glycolysis / Gluconeogenesis; map00030 Pentose phosphate pathway; map00260 Glycine, serine and threonine metabolism; map00270 Cysteine and methionine metabolism; map00561 Glycerolipid metabolism; map00630 Glyoxylate and dicarboxylate metabolism; map00680 Methane metabolism; map00710 Carbon fixation in photosynthetic organisms; map00997 Biosynthesis of various other secondary metabolites;…	1083921.009
9.343_882.6434972	POS	9.343	882.6434972	C26H42N7O19P3S	(2R)-Ethylmalonyl-CoA	2.70E-09	3.06E-06	NA	level4	HMDB	C20238	HMDB0060310	Lipids and lipid-like molecules	Fatty Acyls	Fatty acyl thioesters	Fatty acyls[FA]	Carbohydrate metabolism	Glyoxylate and dicarboxylate metabolism	map00630 Glyoxylate and dicarboxylate metabolism; map01100 Metabolic pathways; map01120 Microbial metabolism in diverse environments; map01200 Carbon metabolism	2683504.519
3.512_163.1324737	POS	3.512	163.1324737	C5H6O4	2,5-Dioxopentanoate	2.41E-10	1.48E-06	NA	level4	HMDB	C00433	HMDB0060365	Organic acids and derivatives	Keto acids and derivatives	Short-chain keto acids and derivatives	Organic acids	Carbohydrate metabolism	Pentose and glucuronate interconversions	map00040 Pentose and glucuronate interconversions; map00053 Ascorbate and aldarate metabolism; map00470 D-Amino acid metabolism; map01100 Metabolic pathways	5123979.639
5.159_360.2391848	NEG	5.159	360.2391848	C11H19NO10	NeuNGc	3.32E-10	9.21E-07	NA	level4	HMDB	C03410	HMDB0062502	Organic oxygen compounds	Organooxygen compounds	Carbohydrates and carbohydrate conjugates	Carbohydrates	Carbohydrate metabolism	Amino sugar and nucleotide sugar metabolism	map00520 Amino sugar and nucleotide sugar metabolism	6690729.463
6.451_189.1032950	POS	6.451	189.103295	C6H6O8	3-Oxalomalic acid	9.45E-10	5.00E-06	NA	level4	HMDB	C01990	HMDB0245962	Organic acids and derivatives	Carboxylic acids and derivatives	Tricarboxylic acids and derivatives	Organic acids	Carbohydrate metabolism	Glyoxylate and dicarboxylate metabolism	map00630 Glyoxylate and dicarboxylate metabolism	9679074.238
6.517_405.2737845	POS	6.517	405.2737845	C12H23O14P	Sucrose 6-phosphate	1.45E-10	3.57E-07	NA	level4	HMDB	C16688	HMDB0301916	Organic oxygen compounds	Organooxygen compounds	Carbohydrates and carbohydrate conjugates	Carbohydrates	Carbohydrate metabolism	Starch and sucrose metabolism	map00500 Starch and sucrose metabolism; map02060 Phosphotransferase system (PTS)	5838819.782
0.796_309.0825805	NEG	0.796	309.0825805	C5H12O11P2	D-ribulose-1,5-bisphosphate	6.81E-10	2.20E-06	NA	level4	HMDB	C01182	HMDB0304322	Organic oxygen compounds	Organooxygen compounds	Carbohydrates and carbohydrate conjugates	Carbohydrates	Carbohydrate metabolism	Pentose phosphate pathway	map00030 Pentose phosphate pathway; map00630 Glyoxylate and dicarboxylate metabolism; map00710 Carbon fixation in photosynthetic organisms; map01100 Metabolic pathways; map01110 Biosynthesis of secondary metabolites; map01120 Microbial metabolism in diverse environments; map01200 Carbon metabolism	18825673.51
0.646_217.1041131	POS	0.646	217.1041131	C6H10O6	L-galactono-1,4-lactone	4.13E-10	1.90E-06	NA	level4	HMDB	C01115	HMDB0304401	Organoheterocyclic compounds	Lactones	Gamma butyrolactones	Gamma butyrolactones	Carbohydrate metabolism	Ascorbate and aldarate metabolism	map00053 Ascorbate and aldarate metabolism; map01100 Metabolic pathways; map01110 Biosynthesis of secondary metabolites; map01240 Biosynthesis of cofactors	3271830.273
4.890_182.1918025	POS	4.89	182.1918025	C6H12O5	L-rhamnofuranose	4.33E-10	2.37E-06	NA	level4	HMDB	C02431	HMDB0304405	Organic oxygen compounds	Organooxygen compounds	Carbohydrates and carbohydrate conjugates	Carbohydrates	Carbohydrate metabolism	Fructose and mannose metabolism	map00051 Fructose and mannose metabolism; map01100 Metabolic pathways; map01120 Microbial metabolism in diverse environments	24705320
3.993_342.2142163	POS	3.993	342.2142163	C20H24N2O2	Quinine	0.002236382	6.53503418	41.13144393	level3	BMDB	C06526	HMDB0014611	Alkaloids and derivatives	Cinchona alkaloids	NA	Alkaloids and derivatives	Chemical structure transformation maps	Biosynthesis of alkaloids derived from shikimate pathway	map01063 Biosynthesis of alkaloids derived from shikimate pathway; map04742 Taste transduction; map04976 Bile secretion	355922585.6
3.836_209.1283353	POS	3.836	209.1283353	C11 H16 N2 O2	Pilocarpine	0.00018553	0.887158203	52.94312146	level3	mzCloud	C07474	HMDB0015217	Alkaloids and derivatives	NA	NA	Alkaloids and derivatives	Chemical structure transformation maps	Biosynthesis of alkaloids derived from histidine and purine	map01065 Biosynthesis of alkaloids derived from histidine and purine; map01110 Biosynthesis of secondary metabolites	595393176
5.239_463.2543447	POS	5.239	463.2543447	C27 H42 O3	Diosgenin	0.002458086	5.306126402	37.39771231	level3	mzCloud	C08898	NA	Steroids	27-Carbon atoms	Spirostan derivatives [Fig]	Sterol lipids[ST]	Chemical structure transformation maps	Biosynthesis of plant secondary metabolites	map01060 Biosynthesis of plant secondary metabolites	26395208.63
5.928_273.2069198	NEG	5.928	273.2069198	C15H10O3	3-Hydroxyflavone	3.32E-11	1.22E-07	NA	level4	HMDB	C01495	HMDB0031816	Phenylpropanoids and polyketides	Flavonoids	Flavones	Flavonoids	Chemical structure transformation maps	Biosynthesis of plant secondary metabolites	map01060 Biosynthesis of plant secondary metabolites	77572524.14
0.642_94.9809605	NEG	0.642	94.9809605	C H4 O3 S	Methanesulfonic acid	0.000107999	1.137054443	83.63365119	level2	mzCloud	C11145	HMDB0240280	Organic acids and derivatives	Organic sulfonic acids and derivatives	Organosulfonic acids and derivatives	Organic acids	Energy metabolism	Sulfur metabolism	map00920 Sulfur metabolism; map01100 Metabolic pathways	91789912.81
1.527_437.0838967	NEG	1.527	437.0838967	C17 H21 N4 O9 P	Flavin mononucleotide (FMN)	0.002064235	4.722742503	39.44054824	level3	mzCloud	C00061	HMDB0001520	Nucleosides, nucleotides, and analogues	Flavin nucleotides	NA	Nucleic acids and analogues	Energy metabolism	Oxidative phosphorylation	map00190 Oxidative phosphorylation; map00740 Riboflavin metabolism; map00998 Biosynthesis of various antibiotics; map01057 Biosynthesis of type II polyketide products; map01100 Metabolic pathways; map01110 Biosynthesis of secondary metabolites; map01240 Biosynthesis of cofactors; map04977 Vitamin digestion and absorption	3447130.656
0.589_77.0081361	POS	0.589	77.0081361	C2H6O2S	Dimethyl sulfone	0.000625642	8.124365235	33.05380157	level3	BMDB	C11142	HMDB0004983	Organosulfur compounds	Sulfonyls	Sulfones	Sulfones	Energy metabolism	Sulfur metabolism	map00920 Sulfur metabolism; map01100 Metabolic pathways	46761907.76
3.443_175.0977197	NEG	3.443	175.0977197	C4H8O2	Isobutyric acid	0.000533161	3.044934083	39.11100935	level3	BMDB	C02632	HMDB0001873	Organic acids and derivatives	Carboxylic acids and derivatives	Carboxylic acids	Organic acids	Global and overview maps	Metabolic pathways	map01100 Metabolic pathways; map01120 Microbial metabolism in diverse environments; map01220 Degradation of aromatic compounds; map04974 Protein digestion and absorption	70879532.46
2.604_140.0176552	NEG	2.604	140.0176552	C2 H8 N O4 P	O-Phosphorylethanolamine	0.001640116	11.71363525	28.33233485	level3	mzCloud	C00346	HMDB0000224	Organic acids and derivatives	Organic phosphoric acids and derivatives	Phosphate esters	Organic acids	Glycan biosynthesis and metabolism	Glycosylphosphatidylinositol (GPI)-anchor biosynthesis	map00563 Glycosylphosphatidylinositol (GPI)-anchor biosynthesis; map00564 Glycerophospholipid metabolism; map00600 Sphingolipid metabolism; map01100 Metabolic pathways; map01503 Cationic antimicrobial peptide (CAMP) resistance; map04071 Sphingolipid signaling pathway	26783703.23
9.118_753.0666593	POS	9.118	753.0666593	C43H80NO8P	PE(22:2(13Z,16Z)/16:1(9Z))	1.58E-09	2.10E-06	NA	level4	HMDB	C00350	HMDB0009551	Lipids and lipid-like molecules	Glycerophospholipids	Glycerophosphoethanolamines	Amines and derivatives	Glycan biosynthesis and metabolism	Glycosylphosphatidylinositol (GPI)-anchor biosynthesis	map00563 Glycosylphosphatidylinositol (GPI)-anchor biosynthesis; map00564 Glycerophospholipid metabolism; map01100 Metabolic pathways; map01110 Biosynthesis of secondary metabolites; map04136 Autophagy - other; map04138 Autophagy - yeast; map04140 Autophagy - animal; map04723 Retrograde endocannabinoid signaling; map05130 Pathogenic Escherichia coli infection; map05167 Kaposi sarcoma-associated h…	24186747.5

## Sheet: Lipid metabolism
Metabolite ID	Ion Mode	RT	CalcMz	Formula	Name	Delta Mass Da	Delta Mass ppm	Match	Level	Database	KEGG ID	HMDB ID	Super Class	Sub Class	Class	Final Class	Super Pathway	Sub Pathway	Pathway	25NP05310001
7.240_302.3089270	POS	7.24	302.308927	C18H39NO2	Sphinganine	0.000412486	1.364453125	82.94345766	level1	BMDB	C00836	HMDB0000269	Organic nitrogen compounds	Organonitrogen compounds	Amines	Amines	Lipid metabolism	Sphingolipid metabolism	map00600 Sphingolipid metabolism; map01100 Metabolic pathways; map04071 Sphingolipid signaling pathway	7885334.226
0.671_106.0859074	POS	0.671	106.0859074	C4H11NO2	Diethanolamine	8.39E-05	0.79095459	84.87704724	level1	BMDB	C06772	HMDB0004437	Organic nitrogen compounds	Organonitrogen compounds	Amines	Amines	Lipid metabolism	Glycerophospholipid metabolism	map00564 Glycerophospholipid metabolism	1714169451
8.786_496.3414810	POS	8.786	496.341481	C24H50NO7P	LysoPC(16:0/0:0)	0.001613937	3.251666569	82.94417201	level1	BMDB	C04230	HMDB0010382	Lipids and lipid-like molecules	Glycerophospholipids	Glycerophosphocholines	Glycerophospholipids[GP]	Lipid metabolism	Glycerophospholipid metabolism	map00564 Glycerophospholipid metabolism; map05231 Choline metabolism in cancer	9914999.048
0.687_150.1117507	POS	0.687	150.1117507	C6H15NO3	Triethanolamine	0.000353263	2.35333252	80.90038798	level1	BMDB	C06771	HMDB0032538	Organic nitrogen compounds	Organonitrogen compounds	Amines	Amines	Lipid metabolism	Glycerophospholipid metabolism	map00564 Glycerophospholipid metabolism	19520494.01
6.733_274.2748321	POS	6.733	274.2748321	C16H32O2	Palmitic Acid	0.001546064	5.636914063	84.77390409	level2	mzCloud	C00249	HMDB0000220	Lipids and lipid-like molecules	Fatty Acyls	Fatty acids and conjugates	Fatty acyls[FA]	Lipid metabolism	Fatty acid biosynthesis	map00061 Fatty acid biosynthesis; map00062 Fatty acid elongation; map00071 Fatty acid degradation; map00073 Cutin, suberine and wax biosynthesis; map01040 Biosynthesis of unsaturated fatty acids; map01060 Biosynthesis of plant secondary metabolites; map01100 Metabolic pathways; map01212 Fatty acid metabolism	1579086598
0.786_146.1186372	POS	0.786	146.1186372	C7 H15 N O2	Acetylcholine	8.23E-05	0.5633667	60.32671576	level2	mzCloud	C01996	HMDB0000895	Organic nitrogen compounds	Organonitrogen compounds	Quaternary ammonium salts	Quaternary ammonium salts	Lipid metabolism	Glycerophospholipid metabolism	map00564 Glycerophospholipid metabolism; map04024 cAMP signaling pathway; map04080 Neuroactive ligand-receptor interaction; map04721 Synaptic vesicle cycle; map04725 Cholinergic synapse; map04742 Taste transduction; map04810 Regulation of actin cytoskeleton; map04911 Insulin secretion; map04970 Salivary secretion; map04971 Gastric acid secretion; map04972 Pancreatic secretion; map04976 Bile secre…	378877062.3
3.128_227.1289520	NEG	3.128	227.128952	C12H20O4	Traumatic acid	0.000121372	0.534375	77.77252591	level2	BMDB	C16308	HMDB0000933	Lipids and lipid-like molecules	Fatty Acyls	Fatty acids and conjugates	Fatty acyls[FA]	Lipid metabolism	alpha-Linolenic acid metabolism	map00592 alpha-Linolenic acid metabolism; map01110 Biosynthesis of secondary metabolites	160332386.6
8.312_291.2304440	POS	8.312	291.230444	C19 H30 O2	5alpha-Dihydrotestosterone	0.00061922	2.126220703	65.26380163	level2	mzCloud	C03917	HMDB0002961	Lipids and lipid-like molecules	Steroids and steroid derivatives	Androstane steroids	Steroids and derivatives	Lipid metabolism	Steroid hormone biosynthesis	map00140 Steroid hormone biosynthesis; map05200 Pathways in cancer; map05215 Prostate cancer	33536078.28
6.800_295.2271445	POS	6.8	295.2271445	C18 H30 O3	9-Oxo-10(E),12(E)-octadecadienoic acid	0.000564687	1.912719728	86.04106352	level2	mzCloud	C14766	HMDB0004669	Lipids and lipid-like molecules	Fatty Acyls	Lineolic acids and derivatives	Fatty acyls[FA]	Lipid metabolism	Linoleic acid metabolism	map00591 Linoleic acid metabolism	1111151621
6.791_277.2165461	POS	6.791	277.2165461	C18H28O2	Stearidonic acid	0.0002512	0.906152342	87.30767978	level2	BMDB	C16300	HMDB0006547	Lipids and lipid-like molecules	Fatty Acyls	Lineolic acids and derivatives	Fatty acyls[FA]	Lipid metabolism	alpha-Linolenic acid metabolism	map00592 alpha-Linolenic acid metabolism; map01110 Biosynthesis of secondary metabolites	522182729.9
4.659_209.1183729	NEG	4.659	209.1183729	C12 H18 O3	Jasmonic acid	7.06E-05	0.337670898	61.44093104	level2	mzCloud	C08491	HMDB0032797	Lipids and lipid-like molecules	Fatty Acyls	Lineolic acids and derivatives	Fatty acyls[FA]	Lipid metabolism	alpha-Linolenic acid metabolism	map00592 alpha-Linolenic acid metabolism; map01060 Biosynthesis of plant secondary metabolites; map01070 Biosynthesis of plant hormones; map01100 Metabolic pathways; map01110 Biosynthesis of secondary metabolites; map04075 Plant hormone signal transduction	218745479
4.312_299.1611982	NEG	4.312	299.1611982	C19 H24 O3	2-Methoxyestrone	0.003145407	10.51408692	58.19767884	level3	mzCloud	C05299	HMDB0000010	Lipids and lipid-like molecules	Steroids and steroid derivatives	Estrane steroids	Steroids and derivatives	Lipid metabolism	Steroid hormone biosynthesis	map00140 Steroid hormone biosynthesis	1967686294
5.255_555.3094770	POS	5.255	555.309477	C26H45NO7S	Taurocholic Acid	0.000508224	0.915209128	39.77816654	level3	BMDB	C05122	HMDB0000036	Lipids and lipid-like molecules	Steroids and steroid derivatives	Bile acids, alcohols and derivatives	Bile acids, alcohols and derivatives	Lipid metabolism	Primary bile acid biosynthesis	map00120 Primary bile acid biosynthesis; map00121 Secondary bile acid biosynthesis; map00430 Taurine and hypotaurine metabolism; map01100 Metabolic pathways; map04976 Bile secretion; map04979 Cholesterol metabolism	59204424.39
4.832_512.3217708	POS	4.832	512.3217708	C26H43NO6	Glycocholic acid	0.00070715	1.380284126	39.86497286	level3	BMDB	C01921	HMDB0000138	Lipids and lipid-like molecules	Steroids and steroid derivatives	Bile acids, alcohols and derivatives	Bile acids, alcohols and derivatives	Lipid metabolism	Primary bile acid biosynthesis	map00120 Primary bile acid biosynthesis; map00121 Secondary bile acid biosynthesis; map01100 Metabolic pathways; map04976 Bile secretion; map04979 Cholesterol metabolism	14105361.47
6.089_315.1601412	NEG	6.089	315.1601412	C18 H22 O2	Estrone	0.000166783	0.529199218	44.37872334	level3	mzCloud	C00468	HMDB0000145	Lipids and lipid-like molecules	Steroids and steroid derivatives	Estrane steroids	Steroids and derivatives	Lipid metabolism	Steroid hormone biosynthesis	map00140 Steroid hormone biosynthesis; map01100 Metabolic pathways; map04913 Ovarian steroidogenesis; map04917 Prolactin signaling pathway; map07226 Progesterone, androgen and estrogen receptor agonists/antagonists	108619068.3
4.608_311.1409224	POS	4.608	311.1409224	C18 H24 O2	beta-Estradiol	0.00116371	3.740136717	46.3160684	level3	mzCloud	C00951	HMDB0000151	Lipids and lipid-like molecules	Steroids and steroid derivatives	Estrane steroids	Steroids and derivatives	Lipid metabolism	Steroid hormone biosynthesis	map00140 Steroid hormone biosynthesis; map01100 Metabolic pathways; map01522 Endocrine resistance; map04714 Thermogenesis; map04913 Ovarian steroidogenesis; map04915 Estrogen signaling pathway; map04917 Prolactin signaling pathway; map04929 GnRH secretion; map04961 Endocrine and other factor-regulated calcium reabsorption; map05200 Pathways in cancer; map05207 Chemical carcinogenesis - receptor a…	6362971012
8.678_614.4845175	POS	8.678	614.4845175	C21 H32 O2	Pregnenolone	0.005631537	9.164652392	31.93812399	level3	mzCloud	C01953	HMDB0000253	Lipids and lipid-like molecules	Steroids and steroid derivatives	Pregnane steroids	Steroids and derivatives	Lipid metabolism	Steroid hormone biosynthesis	map00140 Steroid hormone biosynthesis; map01100 Metabolic pathways; map04913 Ovarian steroidogenesis; map04925 Aldosterone synthesis and secretion; map04927 Cortisol synthesis and secretion; map04934 Cushing syndrome	46191111.81
3.620_285.1454025	NEG	3.62	285.1454025	C18 H22 O3	16alpha-Hydroxyestrone	0.003240542	11.36452637	51.58945229	level3	mzCloud	C05300	HMDB0000335	Lipids and lipid-like molecules	Steroids and steroid derivatives	Estrane steroids	Steroids and derivatives	Lipid metabolism	Steroid hormone biosynthesis	map00140 Steroid hormone biosynthesis; map01100 Metabolic pathways	189699810.1
8.071_270.2392185	POS	8.071	270.2392185	C8H16O2	Caprylic acid	0.000500589	1.852392578	42.90544355	level3	BMDB	C06423	HMDB0000482	Lipids and lipid-like molecules	Fatty Acyls	Fatty acids and conjugates	Fatty acyls[FA]	Lipid metabolism	Fatty acid biosynthesis	map00061 Fatty acid biosynthesis; map00785 Lipoic acid metabolism; map01060 Biosynthesis of plant secondary metabolites; map01066 Biosynthesis of alkaloids derived from terpenoid and polyketide; map01100 Metabolic pathways; map01240 Biosynthesis of cofactors	3706518.808
7.066_880.5932089	POS	7.066	880.5932089	C24H40O5	alpha-Muricholic acid	0.002550426	2.896258693	37.55414546	level3	BMDB	C17647	HMDB0000506	Lipids and lipid-like molecules	Steroids and steroid derivatives	Bile acids, alcohols and derivatives	Bile acids, alcohols and derivatives	Lipid metabolism	Secondary bile acid biosynthesis	map00121 Secondary bile acid biosynthesis	3695352.865
7.590_424.3068062	NEG	7.59	424.3068062	C24H40O5	Cholic acid	4.89E-05	0.115146486	38.62057495	level3	BMDB	C00695	HMDB0000619	Lipids and lipid-like molecules	Steroids and steroid derivatives	Bile acids, alcohols and derivatives	Bile acids, alcohols and derivatives	Lipid metabolism	Primary bile acid biosynthesis	map00120 Primary bile acid biosynthesis; map00121 Secondary bile acid biosynthesis; map01100 Metabolic pathways; map04976 Bile secretion	9148983.317
3.562_448.2819203	POS	3.562	448.2819203	C24H40O4	Deoxycholic acid	0.004243186	9.465441109	31.64219291	level3	BMDB	C04483	HMDB0000626	Lipids and lipid-like molecules	Steroids and steroid derivatives	Bile acids, alcohols and derivatives	Bile acids, alcohols and derivatives	Lipid metabolism	Secondary bile acid biosynthesis	map00121 Secondary bile acid biosynthesis; map04976 Bile secretion	7840483.733
8.005_200.2007195	POS	8.005	200.2007195	C12H24O2	Dodecanoic acid	0.000230463	1.151159667	46.11914233	level3	BMDB	C02679	HMDB0000638	Lipids and lipid-like molecules	Fatty Acyls	Fatty acids and conjugates	Fatty acyls[FA]	Lipid metabolism	Fatty acid biosynthesis	map00061 Fatty acid biosynthesis; map00333 Prodigiosin biosynthesis; map01100 Metabolic pathways; map01110 Biosynthesis of secondary metabolites	77362068.24
2.515_115.0388053	POS	2.515	115.0388053	C5H8O4	Glutaric acid	6.43E-05	0.55904541	56.12140836	level3	BMDB	C00489	HMDB0000661	Organic acids and derivatives	Carboxylic acids and derivatives	Dicarboxylic acids and derivatives	Organic acids	Lipid metabolism	Fatty acid degradation	map00071 Fatty acid degradation; map00310 Lysine degradation; map01100 Metabolic pathways; map01120 Microbial metabolism in diverse environments	109944678.1
7.764_435.2046792	POS	7.764	435.2046792	C24H40O3	Lithocholic Acid	0.00244242	5.612117911	46.90648785	level3	mzCloud	C03990	HMDB0000761	Lipids and lipid-like molecules	Steroids and steroid derivatives	Bile acids, alcohols and derivatives	Bile acids, alcohols and derivatives	Lipid metabolism	Secondary bile acid biosynthesis	map00121 Secondary bile acid biosynthesis; map04976 Bile secretion	2891236.831
8.537_228.2312771	POS	8.537	228.2312771	C14H28O2	Myristic acid	0.00018624	0.816015625	47.29772787	level3	BMDB	C06424	HMDB0000806	Lipids and lipid-like molecules	Fatty Acyls	Fatty acids and conjugates	Fatty acyls[FA]	Lipid metabolism	Fatty acid biosynthesis	map00061 Fatty acid biosynthesis; map01100 Metabolic pathways	19606673.61
5.845_463.2876525	POS	5.845	463.2876525	C28H44O	Ergosterol	0.003583703	7.735373139	35.95918824	level3	BMDB	C01694	HMDB0000878	Lipids and lipid-like molecules	Steroids and steroid derivatives	Ergostane steroids	Steroids and derivatives	Lipid metabolism	Steroid biosynthesis	map00100 Steroid biosynthesis; map01100 Metabolic pathways; map01110 Biosynthesis of secondary metabolites	49984391.89
8.736_438.3789401	POS	8.736	438.3789401	C28H44O	Ergocalciferol	0.005729871	13.07058842	27.38189976	level3	BMDB	C05441	HMDB0000900	Lipids and lipid-like molecules	Steroids and steroid derivatives	Vitamin D and derivatives	Vitamins and derivatives	Lipid metabolism	Steroid biosynthesis	map00100 Steroid biosynthesis; map01100 Metabolic pathways; map01110 Biosynthesis of secondary metabolites	99860042.06
4.512_405.1191590	NEG	4.512	405.119159	C19H28O5S	Dehydroepiandrosterone sulfate	0.00528252	13.03942375	31.18216506	level3	BMDB	C04555	HMDB0001032	Lipids and lipid-like molecules	Steroids and steroid derivatives	Sulfated steroids	Steroids and derivatives	Lipid metabolism	Steroid hormone biosynthesis	map00140 Steroid hormone biosynthesis; map01100 Metabolic pathways; map04976 Bile secretion	47496044.23
7.423_342.2658026	POS	7.423	342.2658026	C18 H30 O2	alpha-Linolenic acid	0.000464106	1.355981445	46.58013966	level3	mzCloud	C06427	HMDB0001388	Lipids and lipid-like molecules	Fatty Acyls	Lineolic acids and derivatives	Fatty acyls[FA]	Lipid metabolism	alpha-Linolenic acid metabolism	map00592 alpha-Linolenic acid metabolism; map01040 Biosynthesis of unsaturated fatty acids; map01060 Biosynthesis of plant secondary metabolites; map01070 Biosynthesis of plant hormones; map01100 Metabolic pathways; map01110 Biosynthesis of secondary metabolites	98681023.98
7.267_349.2149947	NEG	7.267	349.2149947	C22H32O2	Docosahexaenoic Acid	0.000140027	0.400976563	39.05149831	level3	BMDB	C06429	HMDB0002183	Lipids and lipid-like molecules	Fatty Acyls	Fatty acids and conjugates	Fatty acyls[FA]	Lipid metabolism	Biosynthesis of unsaturated fatty acids	map01040 Biosynthesis of unsaturated fatty acids	43158475.9
8.421_309.2742625	NEG	8.421	309.2742625	C20H38O2	11Z-Eicosenoic acid	0.003322614	10.74326172	35.64976241	level3	BMDB	C16526	HMDB0002231	Lipids and lipid-like molecules	Fatty Acyls	Fatty acids and conjugates	Fatty acyls[FA]	Lipid metabolism	Biosynthesis of unsaturated fatty acids	map01040 Biosynthesis of unsaturated fatty acids	78140466.23
8.720_465.3769479	POS	8.72	465.3769479	C27H44O	Desmosterol	0.001818211	3.906964958	38.71066858	level3	BMDB	C01802	HMDB0002719	Lipids and lipid-like molecules	Steroids and steroid derivatives	Cholestane steroids	Steroids and derivatives	Lipid metabolism	Steroid biosynthesis	map00100 Steroid biosynthesis; map01100 Metabolic pathways	58939189.5
5.082_465.2492690	NEG	5.082	465.249269	C25H38O8	Androsterone glucuronide	0.000156563	0.336513334	44.61688565	level3	BMDB	C11135	HMDB0002829	Lipids and lipid-like molecules	Steroids and steroid derivatives	Steroidal glycosides	Steroids and derivatives	Lipid metabolism	Steroid hormone biosynthesis	map00140 Steroid hormone biosynthesis; map01100 Metabolic pathways	142055375.5
9.991_465.2505922	POS	9.991	465.2505922	C25 H36 O8	Testosterone glucuronide	0.002986212	6.418503144	35.39301857	level3	mzCloud	C11134	HMDB0003193	Lipids and lipid-like molecules	Steroids and steroid derivatives	Steroidal glycosides	Steroids and derivatives	Lipid metabolism	Steroid hormone biosynthesis	map00140 Steroid hormone biosynthesis	37953302.94
7.967_386.2548072	NEG	7.967	386.2548072	C20 H34 O6	Thromboxane B2	0.000520727	1.34814453	38.52849767	level3	mzCloud	C05963	HMDB0003252	Lipids and lipid-like molecules	Fatty Acyls	Eicosanoids	Fatty acyls[FA]	Lipid metabolism	Arachidonic acid metabolism	map00590 Arachidonic acid metabolism; map01100 Metabolic pathways; map04726 Serotonergic synapse; map04976 Bile secretion	63634293.5
6.750_318.3014336	POS	6.75	318.3014336	C18H39NO3	Phytosphingosine	0.000993581	3.12150879	48.30045873	level3	BMDB	C12144	HMDB0004610	Organic nitrogen compounds	Organonitrogen compounds	Amines	Amines	Lipid metabolism	Sphingolipid metabolism	map00600 Sphingolipid metabolism; map01100 Metabolic pathways	545842183
8.174_295.2276802	NEG	8.174	295.2276802	C18H34O4	(+/-)12(13)-DiHOME	0.000337148	1.141992188	49.24398842	level3	mzCloud	C14829	HMDB0004705	Lipids and lipid-like molecules	Fatty Acyls	Fatty acids and conjugates	Fatty acyls[FA]	Lipid metabolism	Linoleic acid metabolism	map00591 Linoleic acid metabolism	283820463
9.044_746.5571767	POS	9.044	746.5571767	C41H80NO8P	PC(15:0/18:1(11Z))	0.001553025	2.080249423	39.67409094	level3	BMDB	C00157	HMDB0007938	Lipids and lipid-like molecules	Glycerophospholipids	Glycerophosphocholines	Glycerophospholipids[GP]	Lipid metabolism	Glycerophospholipid metabolism	map00564 Glycerophospholipid metabolism; map00590 Arachidonic acid metabolism; map00591 Linoleic acid metabolism; map00592 alpha-Linolenic acid metabolism; map01100 Metabolic pathways; map01110 Biosynthesis of secondary metabolites; map04723 Retrograde endocannabinoid signaling; map05231 Choline metabolism in cancer	6378642.447
2.620_227.0132389	NEG	2.62	227.0132389	C8H14O2S2	(S)-Lipoic acid	0.002572798	11.33325195	29.79176547	level3	BMDB	C06428	HMDB0014312	Organoheterocyclic compounds	Dithiolanes	Lipoic acids and derivatives	Lipoic acids and derivatives	Lipid metabolism	Biosynthesis of unsaturated fatty acids	map01040 Biosynthesis of unsaturated fatty acids	170542843.2
9.035_532.7367887	POS	9.035	532.7367887	C26H45NO6S	Taurochenodesoxycholic acid	1.23E-09	2.30E-06	NA	level4	HMDB	C05465	HMDB0000951	Lipids and lipid-like molecules	Steroids and steroid derivatives	Bile acids, alcohols and derivatives	Bile acids, alcohols and derivatives	Lipid metabolism	Primary bile acid biosynthesis	map00120 Primary bile acid biosynthesis; map00121 Secondary bile acid biosynthesis; map04976 Bile secretion; map04979 Cholesterol metabolism	1765738.579
9.102_768.5423306	POS	9.102	768.5423306	C21H36N7O16P3S	Coenzyme A	5.31E-10	6.90E-07	NA	level4	HMDB	C00010	HMDB0001423	Nucleosides, nucleotides, and analogues	Purine nucleotides	Purine ribonucleotides	Purines and derivatives	Lipid metabolism	Fatty acid degradation	map00071 Fatty acid degradation; map00332 Carbapenem biosynthesis; map00770 Pantothenate and CoA biosynthesis; map01100 Metabolic pathways; map01110 Biosynthesis of secondary metabolites; map01240 Biosynthesis of cofactors; map04216 Ferroptosis; map04714 Thermogenesis; map04725 Cholinergic synapse; map04975 Fat digestion and absorption; map04977 Vitamin digestion and absorption	2312819.469
9.135_869.6386567	POS	9.135	869.6386567	C25H40N7O18P3S	Acetoacetyl-CoA	2.71E-09	3.12E-06	NA	level4	HMDB	C00332	HMDB0001484	Organoheterocyclic compounds	Piperidines	Aminopiperidines	Aminopiperidines	Lipid metabolism	Fatty acid degradation	map00071 Fatty acid degradation; map00280 Valine, leucine and isoleucine degradation; map00310 Lysine degradation; map00362 Benzoate degradation; map00380 Tryptophan metabolism; map00620 Pyruvate metabolism; map00630 Glyoxylate and dicarboxylate metabolism; map00650 Butanoate metabolism; map00720 Carbon fixation pathways in prokaryotes; map00900 Terpenoid backbone biosynthesis; map01100 Metabolic…	8530735.15
6.874_499.8309459	POS	6.874	499.8309459	C30H59NO3	Cer(d18:1/12:0)	2.18E-09	4.35E-06	NA	level4	HMDB	C00195	HMDB0004947	Lipids and lipid-like molecules	Sphingolipids	Ceramides	Sphingolipids[SP]	Lipid metabolism	Sphingolipid metabolism	map00600 Sphingolipid metabolism; map01100 Metabolic pathways; map04071 Sphingolipid signaling pathway; map04217 Necroptosis; map04722 Neurotrophin signaling pathway; map04920 Adipocytokine signaling pathway; map04931 Insulin resistance; map04933 AGE-RAGE signaling pathway in diabetic complications; map05140 Leishmaniasis; map05415 Diabetic cardiomyopathy	18380284.62
9.576_695.1743747	POS	9.576	695.1743747	C47H80O2	CE(20:2(6Z,9Z))	3.10E-09	4.47E-06	NA	level4	HMDB	C01290	HMDB0006734	Lipids and lipid-like molecules	Sphingolipids	Glycosphingolipids	Sphingolipids[SP]	Lipid metabolism	Sphingolipid metabolism	map00600 Sphingolipid metabolism; map00601(G00092) Glycosphingolipid biosynthesis - lacto and neolacto series; map00603(G00092) Glycosphingolipid biosynthesis - globo and isoglobo series; map00604(G00092) Glycosphingolipid biosynthesis - ganglio series; map01100 Metabolic pathways	2547841.036
7.822_630.0840034	POS	7.822	630.0840034	C45H74O2	CE(18:3(9Z,12Z,15Z))	1.76E-09	2.80E-06	NA	level4	HMDB	C02530	HMDB0010370	Lipids and lipid-like molecules	Steroids and steroid derivatives	Steroid esters	Steroids and derivatives	Lipid metabolism	Steroid biosynthesis	map00100 Steroid biosynthesis; map04913 Ovarian steroidogenesis; map04975 Fat digestion and absorption; map04976 Bile secretion; map04977 Vitamin digestion and absorption; map04979 Cholesterol metabolism; map05417 Lipid and atherosclerosis	3467312.833
7.398_674.9445849	POS	7.398	674.9445849	C37H69O7P	PA(P-16:0/18:2(9Z,12Z))	3.09E-09	4.57E-06	NA	level4	HMDB	C15647	HMDB0011155	Lipids and lipid-like molecules	Glycerophospholipids	Glycerophosphates	Glycerophospholipids[GP]	Lipid metabolism	Ether lipid metabolism	map00565 Ether lipid metabolism; map01100 Metabolic pathways	7399259.133
8.994_695.0242065	POS	8.994	695.0242065	C37H77N2O6P	SM(d18:0/14:0)	9.63E-10	1.39E-06	NA	level4	HMDB	C00550	HMDB0012085	Lipids and lipid-like molecules	Sphingolipids	Phosphosphingolipids	Sphingolipids[SP]	Lipid metabolism	Sphingolipid metabolism	map00600 Sphingolipid metabolism; map01100 Metabolic pathways; map04071 Sphingolipid signaling pathway; map04217 Necroptosis	30299771.84
5.274_309.1707821	NEG	5.274	309.1707821	C3H10NO4P	N-Methylethanolaminium phosphate	6.18E-10	2.00E-06	NA	level4	HMDB	C01210	HMDB0060173	Organic acids and derivatives	Organic phosphoric acids and derivatives	Phosphate esters	Organic acids	Lipid metabolism	Glycerophospholipid metabolism	map00564 Glycerophospholipid metabolism	103314801.6
4.697_204.0859188	NEG	4.697	204.0859188	C4H12NO4P	Phosphodimethylethanolamine	9.66E-10	4.73E-06	NA	level4	HMDB	C13482	HMDB0060244	Organic acids and derivatives	Organic phosphoric acids and derivatives	Phosphate esters	Organic acids	Lipid metabolism	Glycerophospholipid metabolism	map00564 Glycerophospholipid metabolism	6295660.573
9.301_822.5987481	POS	9.301	822.5987481	C24H40N7O18P3S	3-hydroxypropanoyl-CoA(4-)	1.51E-09	1.83E-06	NA	level4	HMDB	NA	HMDB0062572	Lipids and lipid-like molecules	Fatty Acyls	Fatty acyl thioesters	Fatty acyls[FA]	NA	NA	NA	6349133.664
9.143_850.6062444	POS	9.143	850.6062444	C25H40N7O19P3S	Methylmalonyl-coenzyme A	9.96E-10	1.17E-06	NA	level4	HMDB	NA	HMDB0243687	Benzenoids	Benzene and substituted derivatives	Phenethylamines	Amines and derivatives	NA	NA	NA	4962001.364

## Sheet: Metabolism of cofactors and vit
Metabolite ID	Ion Mode	RT	CalcMz	Formula	Name	Delta Mass Da	Delta Mass ppm	Match	Level	Database	KEGG ID	HMDB ID	Super Class	Sub Class	Class	Final Class	Super Pathway	Sub Pathway	Pathway	25NP05310001
2.520_182.0460550	NEG	2.52	182.046055	C8H9NO4	4-Pyridoxic acid	1.49E-06	0.008203125	85.03978348	level1	BMDB	C00847	HMDB0000017	Organoheterocyclic compounds	Pyridines and derivatives	Pyridinecarboxylic acids and derivatives	Pyridine and derivatives	Metabolism of cofactors and vitamins	Vitamin B6 metabolism	map00750 Vitamin B6 metabolism; map01100 Metabolic pathways; map01120 Microbial metabolism in diverse environments	47813696.85
2.214_169.0965628	POS	2.214	169.0965628	C8H12N2O2	Pyridoxamine	0.000105564	0.624279785	85.20329114	level1	BMDB	C00534	HMDB0001431	Organoheterocyclic compounds	Pyridines and derivatives	Pyridoxamines	Amines and derivatives	Metabolism of cofactors and vitamins	Vitamin B6 metabolism	map00750 Vitamin B6 metabolism; map01100 Metabolic pathways; map01120 Microbial metabolism in diverse environments; map04977 Vitamin digestion and absorption	18153775415
0.908_124.0403453	POS	0.908	124.0403453	C6H5NO2	Nicotinic acid	0.000127663	1.029205322	83.31395213	level1	BMDB	C00253	HMDB0001488	Organoheterocyclic compounds	Pyridines and derivatives	Pyridinecarboxylic acids and derivatives	Pyridine and derivatives	Metabolism of cofactors and vitamins	Nicotinate and nicotinamide metabolism	map00760 Nicotinate and nicotinamide metabolism; map00960 Tropane, piperidine and pyridine alkaloid biosynthesis; map01060 Biosynthesis of plant secondary metabolites; map01064 Biosynthesis of alkaloids derived from ornithine, lysine and nicotinic acid; map01100 Metabolic pathways; map01110 Biosynthesis of secondary metabolites; map01120 Microbial metabolism in diverse environments; map01240 Bios…	6094279456
2.939_150.0562606	POS	2.939	150.0562606	C8H9NO3	Pyridoxal	0.000488368	3.25456543	78.94988601	level1	BMDB	C00250	HMDB0001545	Organoheterocyclic compounds	Pyridines and derivatives	Pyridine carboxaldehydes	Pyridine and derivatives	Metabolism of cofactors and vitamins	Vitamin B6 metabolism	map00750 Vitamin B6 metabolism; map01100 Metabolic pathways; map01120 Microbial metabolism in diverse environments; map01240 Biosynthesis of cofactors; map04977 Vitamin digestion and absorption	106564493.8
0.794_170.0824559	POS	0.794	170.0824559	C8H11NO3	Pyridoxine	0.00035752	2.102038575	77.95021146	level2	BMDB	C00314	HMDB0000239	Organoheterocyclic compounds	Pyridines and derivatives	Pyridoxines	Pyridine and derivatives	Metabolism of cofactors and vitamins	Vitamin B6 metabolism	map00750 Vitamin B6 metabolism; map01100 Metabolic pathways; map01120 Microbial metabolism in diverse environments; map01240 Biosynthesis of cofactors	64517360.06
2.515_121.0282472	POS	2.515	121.0282472	C7H6O3	4-Hydroxybenzoic acid	1.48E-05	0.122650147	62.7461278	level2	BMDB	C00156	HMDB0000500	Benzenoids	Benzene and substituted derivatives	Benzoic acids and derivatives	Benzene and derivatives	Metabolism of cofactors and vitamins	Ubiquinone and other terpenoid-quinone biosynthesis	map00130 Ubiquinone and other terpenoid-quinone biosynthesis; map00362 Benzoate degradation; map00363 Bisphenol degradation; map00623 Toluene degradation; map00627 Aminobenzoate degradation; map00790 Folate biosynthesis; map01061 Biosynthesis of phenylpropanoids; map01100 Metabolic pathways; map01110 Biosynthesis of secondary metabolites; map01120 Microbial metabolism in diverse environments; map…	109640055.1
1.693_137.0648164	POS	1.693	137.0648164	C7 H8 N2 O	1-Methylnicotinamide	0.001887586	13.77148437	69.87517555	level2	mzCloud	C02918	HMDB0000699	Organoheterocyclic compounds	Pyridines and derivatives	Pyridinecarboxylic acids and derivatives	Pyridine and derivatives	Metabolism of cofactors and vitamins	Nicotinate and nicotinamide metabolism	map00760 Nicotinate and nicotinamide metabolism; map01100 Metabolic pathways; map04976 Bile secretion	346289361.8
0.778_178.1087535	POS	0.778	178.1087535	C7H12O4	Pimelic acid	0.000192632	1.081542967	66.05477328	level2	BMDB	C02656	HMDB0000857	Lipids and lipid-like molecules	Fatty Acyls	Fatty acids and conjugates	Fatty acyls[FA]	Metabolism of cofactors and vitamins	Biotin metabolism	map00780 Biotin metabolism; map01100 Metabolic pathways; map01240 Biosynthesis of cofactors	104362787.5
5.521_147.0445671	POS	5.521	147.0445671	C9H8O3	4-Hydroxycinnamic acid	0.000147255	1.001428223	69.44310773	level2	BMDB	C00811	HMDB0002035	Phenylpropanoids and polyketides	Cinnamic acids and derivatives	Hydroxycinnamic acids and derivatives	Polyketides[PK]	Metabolism of cofactors and vitamins	Ubiquinone and other terpenoid-quinone biosynthesis	map00130 Ubiquinone and other terpenoid-quinone biosynthesis; map00350 Tyrosine metabolism; map00940 Phenylpropanoid biosynthesis; map00950 Isoquinoline alkaloid biosynthesis; map01061 Biosynthesis of phenylpropanoids; map01100 Metabolic pathways; map01110 Biosynthesis of secondary metabolites; map01220 Degradation of aromatic compounds	354794281.1
0.924_140.0353096	POS	0.924	140.0353096	C6 H5 N O3	6-Hydroxynicotinic acid	4.95E-05	0.353515625	65.75940964	level2	mzCloud	C01020	HMDB0002658	Organoheterocyclic compounds	Pyridines and derivatives	Pyridinecarboxylic acids and derivatives	Pyridine and derivatives	Metabolism of cofactors and vitamins	Nicotinate and nicotinamide metabolism	map00760 Nicotinate and nicotinamide metabolism; map01100 Metabolic pathways; map01120 Microbial metabolism in diverse environments	41056303.19
7.298_215.1425383	POS	7.298	215.1425383	C10 H18 N2 O3	Desthiobiotin	0.00165716	7.702612305	64.27910311	level2	mzCloud	C01909	HMDB0003581	Lipids and lipid-like molecules	Fatty Acyls	Fatty acids and conjugates	Fatty acyls[FA]	Metabolism of cofactors and vitamins	Biotin metabolism	map00780 Biotin metabolism; map01100 Metabolic pathways; map01240 Biosynthesis of cofactors	205917877.4
2.222_147.0911451	POS	2.222	147.0911451	C9 H10 N2	5,6-Dimethylbenzimidazole	5.62E-05	0.382043458	86.48675159	level2	mzCloud	C03114	HMDB0003701	Organoheterocyclic compounds	Benzimidazoles	NA	Imidazole and derivatives	Metabolism of cofactors and vitamins	Riboflavin metabolism	map00740 Riboflavin metabolism; map00860 Porphyrin metabolism; map01100 Metabolic pathways; map01240 Biosynthesis of cofactors	253195390.8
4.533_153.0670033	POS	4.533	153.0670033	C7H8N2O2	N1-Methyl-2-pyridone-5-carboxamide	0.000369158	2.411743165	63.45733423	level2	BMDB	C05842	HMDB0004193	Organoheterocyclic compounds	Pyridines and derivatives	Pyridinecarboxylic acids and derivatives	Pyridine and derivatives	Metabolism of cofactors and vitamins	Nicotinate and nicotinamide metabolism	map00760 Nicotinate and nicotinamide metabolism; map01100 Metabolic pathways	121202488.6
2.540_206.1381251	POS	2.54	206.1381251	C9 H19 N O4	D-Panthenol	0.000196647	0.953955077	86.84211984	level2	mzCloud	C05944	HMDB0004231	Organic oxygen compounds	Organooxygen compounds	Alcohols and polyols	Alcohols	Metabolism of cofactors and vitamins	Pantothenate and CoA biosynthesis	map00770 Pantothenate and CoA biosynthesis	1714507131
2.113_144.0473417	POS	2.113	144.0473417	C6 H9 N O S	4-Methyl-5-thiazoleethanol	3.28E-05	0.227819825	87.13305866	level2	mzCloud	C04294	HMDB0032985	Organoheterocyclic compounds	Azoles	Thiazoles	Thiazoles	Metabolism of cofactors and vitamins	Thiamine metabolism	map00730 Thiamine metabolism; map01100 Metabolic pathways; map01240 Biosynthesis of cofactors	5374763595
2.155_227.0835454	POS	2.155	227.0835454	C10H16N2O3S	Biotin	0.000438843	1.932519533	50.19951027	level3	BMDB	C00120	HMDB0000030	Organoheterocyclic compounds	Biotin and derivatives	NA	Biotin and derivatives	Metabolism of cofactors and vitamins	Biotin metabolism	map00780 Biotin metabolism; map01100 Metabolic pathways; map01240 Biosynthesis of cofactors; map02010 ABC transporters; map04977 Vitamin digestion and absorption	99382656.54
0.786_222.0992008	POS	0.786	222.0992008	C9H13N5O3	Dihydrobiopterin	8.31E-06	0.03741455	43.32625621	level3	BMDB	C02953	HMDB0000038	Organoheterocyclic compounds	Pteridines and derivatives	Pterins and derivatives	Pteridines and derivatives	Metabolism of cofactors and vitamins	Folate biosynthesis	map00790 Folate biosynthesis; map01100 Metabolic pathways; map01240 Biosynthesis of cofactors	39926216.19
3.143_399.0934123	NEG	3.143	399.0934123	C9H11NO3	L-Tyrosine	0.002646742	6.631884765	35.48418756	level3	BMDB	C00082	HMDB0000158	Organic acids and derivatives	Carboxylic acids and derivatives	Amino acids, peptides, and analogues	Amino acids	Metabolism of cofactors and vitamins	Ubiquinone and other terpenoid-quinone biosynthesis	map00130 Ubiquinone and other terpenoid-quinone biosynthesis; map00261 Monobactam biosynthesis; map00350 Tyrosine metabolism; map00360 Phenylalanine metabolism; map00400 Phenylalanine, tyrosine and tryptophan biosynthesis; map00401 Novobiocin biosynthesis; map00460 Cyanoamino acid metabolism; map00680 Methane metabolism; map00730 Thiamine metabolism; map00940 Phenylpropanoid biosynthesis; map0095…	38980555.93
3.566_392.1561491	NEG	3.566	392.1561491	C17H20N4O6	Riboflavin	0.0001567	0.39958496	43.42606623	level3	BMDB	C00255	HMDB0000244	Organoheterocyclic compounds	Pteridines and derivatives	Alloxazines and isoalloxazines	Pteridines and derivatives	Metabolism of cofactors and vitamins	Riboflavin metabolism	map00740 Riboflavin metabolism; map01100 Metabolic pathways; map01110 Biosynthesis of secondary metabolites; map01240 Biosynthesis of cofactors; map02010 ABC transporters; map04977 Vitamin digestion and absorption	36853274.57
3.238_218.1402806	POS	3.238	218.1402806	C5H8O2	Senecioic acid	0.000994317	4.558154298	41.31325164	level3	BMDB	C00745	HMDB0000509	Lipids and lipid-like molecules	Fatty Acyls	Fatty acids and conjugates	Fatty acyls[FA]	Metabolism of cofactors and vitamins	Nicotinate and nicotinamide metabolism	map00760 Nicotinate and nicotinamide metabolism; map00960 Tropane, piperidine and pyridine alkaloid biosynthesis; map00980 Metabolism of xenobiotics by cytochrome P450; map01064 Biosynthesis of alkaloids derived from ornithine, lysine and nicotinic acid; map01100 Metabolic pathways; map01110 Biosynthesis of secondary metabolites; map01120 Microbial metabolism in diverse environments; map04714 The…	264405202.4
0.802_314.0929490	POS	0.802	314.092949	C10H20O7P2	Geranyl-PP	0.001573892	5.010913085	37.47062463	level3	BMDB	C05847	HMDB0001285	Lipids and lipid-like molecules	Prenol lipids	Isoprenoid phosphates	Prenol lipids[PR]	Metabolism of cofactors and vitamins	Ubiquinone and other terpenoid-quinone biosynthesis	map00130 Ubiquinone and other terpenoid-quinone biosynthesis; map01100 Metabolic pathways; map01110 Biosynthesis of secondary metabolites; map01240 Biosynthesis of cofactors	300180043.3
2.574_123.0550666	POS	2.574	123.0550666	C6H6N2O	Nicotinamide	0.000136317	1.10777588	47.44924465	level3	BMDB	C00153	HMDB0001406	Organoheterocyclic compounds	Pyridines and derivatives	Pyridinecarboxylic acids and derivatives	Pyridine and derivatives	Metabolism of cofactors and vitamins	Nicotinate and nicotinamide metabolism	map00760 Nicotinate and nicotinamide metabolism; map01100 Metabolic pathways; map01240 Biosynthesis of cofactors; map04212 Longevity regulating pathway - worm; map04977 Vitamin digestion and absorption	794927874.3
6.044_469.3017211	POS	6.044	469.3017211	C27H46O2	delta-Tocopherol	0.000805458	1.716290829	39.9200129	level3	BMDB	C14151	HMDB0002902	Lipids and lipid-like molecules	Prenol lipids	Quinone and hydroquinone lipids	Quinone	Metabolism of cofactors and vitamins	Ubiquinone and other terpenoid-quinone biosynthesis	map00130 Ubiquinone and other terpenoid-quinone biosynthesis; map01100 Metabolic pathways; map01110 Biosynthesis of secondary metabolites; map01240 Biosynthesis of cofactors	33327577.67
2.423_285.2158115	POS	2.423	285.2158115	C20 H28 O	(9cis)-Retinal	0.001958777	6.867700195	50.96275439	level3	mzCloud	C16681	HMDB0006218	Lipids and lipid-like molecules	Prenol lipids	Retinoids	Prenol lipids[PR]	Metabolism of cofactors and vitamins	Retinol metabolism	map00830 Retinol metabolism; map01100 Metabolic pathways	74954830.82
6.044_491.2845892	POS	6.044	491.2845892	C29H44O2	alpha-Tocotrienol	0.003526011	7.177125611	39.19687044	level3	BMDB	C14153	HMDB0006327	Lipids and lipid-like molecules	Prenol lipids	Quinone and hydroquinone lipids	Quinone	Metabolism of cofactors and vitamins	Ubiquinone and other terpenoid-quinone biosynthesis	map00130 Ubiquinone and other terpenoid-quinone biosynthesis; map01100 Metabolic pathways; map01110 Biosynthesis of secondary metabolites	14028544.35
8.405_575.3301539	NEG	8.405	575.3301539	C33 H46 N4 O6	Stercobilin	0.005075022	8.821060013	32.24095066	level3	mzCloud	C05793	HMDB0240259	Organoheterocyclic compounds	Tetrapyrroles and derivatives	Bilirubins	Bilirubins	Metabolism of cofactors and vitamins	Porphyrin and chlorophyll metabolism	map00860 Porphyrin metabolism	62606645.95
5.866_316.1844344	NEG	5.866	316.1844344	C11H16N2O8P	Nicotinamide ribotide	4.96E-10	1.57E-06	NA	level4	HMDB	C00455	HMDB0000229	Nucleosides, nucleotides, and analogues	Pyridine nucleotides	Nicotinamide nucleotides	Pyridine and derivatives	Metabolism of cofactors and vitamins	Nicotinate and nicotinamide metabolism	map00760 Nicotinate and nicotinamide metabolism; map01100 Metabolic pathways	59209839.44
4.051_530.1381862	NEG	4.051	530.1381862	C9H16N5O13P3	Dihydroneopterin triphosphate	9.67E-10	1.82E-06	NA	level4	HMDB	C04895	HMDB0000980	Organoheterocyclic compounds	Pteridines and derivatives	Pterins and derivatives	Pteridines and derivatives	Metabolism of cofactors and vitamins	Folate biosynthesis	map00790 Folate biosynthesis; map01100 Metabolic pathways; map01240 Biosynthesis of cofactors	61500712.91
9.576_786.5597475	POS	9.576	786.5597475	C27H33N9O15P2	FAD	2.25E-09	2.86E-06	NA	level4	HMDB	C00016	HMDB0001248	Nucleosides, nucleotides, and analogues	Flavin nucleotides	NA	Nucleic acids and analogues	Metabolism of cofactors and vitamins	Riboflavin metabolism	map00740 Riboflavin metabolism; map01100 Metabolic pathways; map01110 Biosynthesis of secondary metabolites; map01240 Biosynthesis of cofactors; map04977 Vitamin digestion and absorption	1214334.866
5.737_250.1660547	POS	5.737	250.1660547	C8H12NO6P	Pyridoxine 5'-phosphate	5.55E-10	2.22E-06	NA	level4	HMDB	C00627	HMDB0001319	Organoheterocyclic compounds	Pyridines and derivatives	Pyridoxines	Pyridine and derivatives	Metabolism of cofactors and vitamins	Vitamin B6 metabolism	map00750 Vitamin B6 metabolism; map01100 Metabolic pathways; map01240 Biosynthesis of cofactors	59743029.74
3.466_292.1401236	NEG	3.466	292.1401236	C8H10NO6P	Pyridoxal 5'-phosphate	5.44E-10	1.86E-06	NA	level4	HMDB	C00018	HMDB0001491	Organoheterocyclic compounds	Pyridines and derivatives	Pyridine carboxaldehydes	Pyridine and derivatives	Metabolism of cofactors and vitamins	Thiamine metabolism	map00730 Thiamine metabolism; map00750 Vitamin B6 metabolism; map01100 Metabolic pathways; map01240 Biosynthesis of cofactors; map04977 Vitamin digestion and absorption	84857003.46
9.243_639.4741268	POS	9.243	639.4741268	C34H32FeN4O4	Heme	2.64E-09	4.13E-06	NA	level4	HMDB	C00032	HMDB0003178	NA	NA	NA	NA	Metabolism of cofactors and vitamins	Porphyrin and chlorophyll metabolism	map00860 Porphyrin metabolism; map01060 Biosynthesis of plant secondary metabolites; map01100 Metabolic pathways; map01110 Biosynthesis of secondary metabolites; map01240 Biosynthesis of cofactors; map02010 ABC transporters; map04216 Ferroptosis; map04978 Mineral absorption	10768155.72
5.654_339.2225778	POS	5.654	339.2225778	C9H17N4O9P	5-Amino-6-(5'-phosphoribitylamino)uracil	1.06E-09	3.13E-06	NA	level4	HMDB	C04454	HMDB0003841	Organic oxygen compounds	Organooxygen compounds	Carbohydrates and carbohydrate conjugates	Carbohydrates	Metabolism of cofactors and vitamins	Riboflavin metabolism	map00740 Riboflavin metabolism; map01100 Metabolic pathways; map01110 Biosynthesis of secondary metabolites; map01240 Biosynthesis of cofactors	17114025.42
4.205_259.0640499	NEG	4.205	259.0640499	C4H7O8P	2-Oxo-3-hydroxy-4-phosphobutanoic acid	9.30E-10	3.59E-06	NA	level4	HMDB	C06054	HMDB0006801	Organic acids and derivatives	Keto acids and derivatives	Short-chain keto acids and derivatives	Organic acids	Metabolism of cofactors and vitamins	Vitamin B6 metabolism	map00750 Vitamin B6 metabolism; map01100 Metabolic pathways; map01240 Biosynthesis of cofactors	39483571.69
1.589_494.1412100	NEG	1.589	494.14121	C9H18N5O14P3	2,5-Diamino-6-(5'-triphosphoryl-3',4'-trihydroxy-2'-oxopentyl)-amino-4-oxopyrimidine	2.22E-09	4.49E-06	NA	level4	HMDB	C06148	HMDB0006823	Organic oxygen compounds	Organooxygen compounds	Carbohydrates and carbohydrate conjugates	Carbohydrates	Metabolism of cofactors and vitamins	Folate biosynthesis	map00790 Folate biosynthesis; map01100 Metabolic pathways	911418.7547
4.274_311.1500004	NEG	4.274	311.1500004	C10H11N4O7P	Inosine 2',3'-cyclic phosphate	1.47E-09	4.73E-06	NA	level4	HMDB	C05768	HMDB0011680	Organoheterocyclic compounds	Tetrapyrroles and derivatives	Porphyrins	Porphyrins	Metabolism of cofactors and vitamins	Porphyrin and chlorophyll metabolism	map00860 Porphyrin metabolism; map01100 Metabolic pathways; map01110 Biosynthesis of secondary metabolites	10778525375
8.828_747.5473763	POS	8.828	747.5473763	C20H26N10O12P2S2	Adenylyl-molybdopterin	3.94E-10	5.27E-07	NA	level4	HMDB	C19848	HMDB0059628	Nucleosides, nucleotides, and analogues	Molybdopterin dinucleotides	NA	Nucleic acids and analogues	Metabolism of cofactors and vitamins	Folate biosynthesis	map00790 Folate biosynthesis; map01100 Metabolic pathways; map01240 Biosynthesis of cofactors	2733674.435
2.197_250.1418674	POS	2.197	250.1418674	C7H9N5O3	6-Carboxy-5,6,7,8-tetrahydropterin	6.74E-11	2.69E-07	NA	level4	HMDB	C20239	HMDB0060410	Organoheterocyclic compounds	Pteridines and derivatives	Pterins and derivatives	Pteridines and derivatives	Metabolism of cofactors and vitamins	Folate biosynthesis	map00790 Folate biosynthesis; map01100 Metabolic pathways	10926446.25
4.235_254.1033521	NEG	4.235	254.1033521	C6H10N3O4P	(4-Amino-2-methylpyrimidin-5-YL)methyl dihydrogen phosphate	6.01E-10	2.36E-06	NA	level4	HMDB	C04556	HMDB0243613	Organoheterocyclic compounds	Diazines	Pyrimidines and pyrimidine derivatives	Pyrimidines and pyrimidine derivatives	Metabolism of cofactors and vitamins	Thiamine metabolism	map00730 Thiamine metabolism; map01100 Metabolic pathways; map01240 Biosynthesis of cofactors	40454658.97
6.290_285.2069834	NEG	6.29	285.2069834	C11H12O6	(1R,6R)-6-hydroxy-2-succinylcyclohexa-2,4-diene-1-carboxylate	9.66E-11	3.39E-07	NA	level4	HMDB	C05817	HMDB0303951	Organic acids and derivatives	Keto acids and derivatives	Gamma-keto acids and derivatives	Organic acids	Metabolism of cofactors and vitamins	Ubiquinone and other terpenoid-quinone biosynthesis	map00130 Ubiquinone and other terpenoid-quinone biosynthesis; map01100 Metabolic pathways; map01110 Biosynthesis of secondary metabolites; map01240 Biosynthesis of cofactors	116433902.9
4.101_223.0470550	POS	4.101	223.047055	C4H9O6P	1-deoxy-L-glycero-tetrulose 4-phosphate	1.04E-09	4.69E-06	NA	level4	HMDB	C15556	HMDB0304013	Organic acids and derivatives	Organic phosphoric acids and derivatives	Phosphate esters	Organic acids	Metabolism of cofactors and vitamins	Riboflavin metabolism	map00740 Riboflavin metabolism; map01100 Metabolic pathways; map01110 Biosynthesis of secondary metabolites; map01240 Biosynthesis of cofactors	487303599.2
8.711_338.2379815	POS	8.711	338.2379815	C9H18N5O8P	2,5-diamino-6-(5-phospho-D-ribitylamino)pyrimidin-4(3H)-one	9.58E-10	2.83E-06	NA	level4	HMDB	C18910	HMDB0304043	Organic oxygen compounds	Organooxygen compounds	Carbohydrates and carbohydrate conjugates	Carbohydrates	Metabolism of cofactors and vitamins	Riboflavin metabolism	map00740 Riboflavin metabolism; map01100 Metabolic pathways; map01240 Biosynthesis of cofactors	2935988.683
6.277_707.4621354	POS	6.277	707.4621354	C9H16N5O8P	2,5-diamino-6-(5-phospho-D-ribosylamino)pyrimidin-4(3H)-one	2.74E-09	3.87E-06	NA	level4	HMDB	C01304	HMDB0304044	Organic oxygen compounds	Organooxygen compounds	Carbohydrates and carbohydrate conjugates	Carbohydrates	Metabolism of cofactors and vitamins	Riboflavin metabolism	map00740 Riboflavin metabolism; map00790 Folate biosynthesis; map01100 Metabolic pathways; map01110 Biosynthesis of secondary metabolites; map01240 Biosynthesis of cofactors	12844467.74
7.930_278.2197625	POS	7.93	278.2197625	C9H13N5O4	7,8-dihydromonapterin	6.07E-10	2.18E-06	NA	level4	HMDB	C21008	HMDB0304238	Organoheterocyclic compounds	Pteridines and derivatives	Pterins and derivatives	Pteridines and derivatives	Metabolism of cofactors and vitamins	Folate biosynthesis	map00790 Folate biosynthesis	23378128.81

## Sheet: Secondary Metabolites
Metabolite ID	Ion Mode	RT	CalcMz	Formula	Name	Delta Mass Da	Delta Mass ppm	Match	Level	Database	KEGG ID	HMDB ID	Super Class	Sub Class	Class	Final Class	Super Pathway	Sub Pathway	Pathway	25NP05310001
6.825_883.6081553	POS	6.825	883.3081553	C₃₉H43N₆O₁₈	Bacillibactin	0.0268553	30.4	NA	level2	PubChem	C12219	NA	Amino Acids, Peptides, and Proteins	Macrocyclic Compounds	Peptides, Cyclic	NA	Biosynthesis of secondary metabolites	Biosynthesis of siderophore group nonribosomal peptides	map01053 Biosynthesis of siderophore group nonribosomal peptides, map01110 Biosynthesis of secondary metabolites	5847838.632
7.431_581.4125271	POS	7.431	581.8125271	C₃₄H49N₂O₆	Bacillaene	0.0052511	9.02	NA	level2	PubChem	NA	NA	Polyketides	Linear polyketides	Polyene antibiotic / Polyketide	NA	Biosynthesis of secondary metabolites	Polyketide biosynthesis	NA	4111610.406

## Sheet: IdentiNumber
Num of Total	Num of identified
9719	3453

## Sheet: KEGG_Annotation
Class	Count
Global and overview maps	1
Glycan biosynthesis and metabolism	2
Energy metabolism	3
Chemical structure transformation maps	4
Metabolism of terpenoids and polyketides	14
Metabolism of other amino acids	21
Nucleotide metabolism	32
Metabolism of cofactors and vitamins	44
Biosynthesis of other secondary metabolites	46
Lipid metabolism	50
Carbohydrate metabolism	66
Xenobiotics biodegradation and metabolism	72
Amino acid metabolism	104
